# Supplementary material for: Genome-Wide Transcriptome Profiling Provides Insight on Cholesterol and Lithocholate Degradation Mechanisms in Nocardioides simplex VKM Ac-2033D
Source: Genes (Basel). 2020 Oct 20;11(10):1229. doi: 10.3390/genes11101229 (PMC7593942; doi:10.3390/genes11101229)
Supplement: Supplementary file 1 [file genes-11-01229-s001.zip]

Archive with 7 entries (7 files):
- Supplementary_Figure_S1_v4_G.tiff
- Supplementary_Figure_S2_Motifs_v4_G.tiff
- Supplementary_table_S1._Real-time_qPCR_v.4.docx
- Supplementary_Table_S2._Orthogroups_v4_G.xls
- Supplementary_Table_S3._v4_G.doc
- Supplementary_Table_S4._Sequencing_data_v4_G.doc
- Supplementary_Table_S5._DEGs_v4_G.xls
