# Supplementary material for: Genome-Wide Transcriptome Profiling Provides Insight on Cholesterol and Lithocholate Degradation Mechanisms in Nocardioides simplex VKM Ac-2033D
Source: Genes (Basel). 2020 Oct 20;11(10):1229. doi: 10.3390/genes11101229 (PMC7593942; doi:10.3390/genes11101229)
Supplement: Supplementary file 1 [file genes-11-01229-s001.zip › Supplementary_Table_S2._Orthogroups_v4_G.xls]

## Sheet: List of used strains
Strains for orthogroups building
Actinobacteria
Mycobacterium neoaurum VKM Ac-1816D
Gordonia neofelifaecis NRRL B-59395
Mycobacterium smegmatis str. MC2 155 (two annotations)
Mycobacterium tuberculosis H37Rv
Rhodococcus erythropolis PR4
Rhodococcus jostii RHA1
Rhodococcus equi ATCC 33707
Rhodococcus opacus B4
Gordonia polyisoprenivorans VH2
Nocardia farcinica IFM 10152
Aerobic bacteria
Bifidobacterium longum subsp. infantis ATCC 15697 = JCM 1222 = DSM 20088
Clostridium perfringens ATCC 13124
Clostridium scindens ATCC 35704
Escherichia coli str. K-12 substr. MG1655
Listeria monocytogenes EGD-e
Pseudoalteromonas haloplanktis ATCC 14393
Sterolibacterium denitrificans ASM158693v1
Lactobacillus plantarum subsp. argentoratensis strain DSM 16365
Comamonas testosteroni TK102

## Sheet: Orthogroups
List of orthogroups
Orthogroup	Nocardioides simplex VKM Ac-2033D	Mycobacterium sp. VKM Ac-1817D	Mycobacterium neoaurum VKM Ac-1815D	Mycobacterium neoaurum VKM Ac-1816D	Gordonia neofelifaecis NRRL B-59395	old annotation Mycobacterium smegmatis str. MC2 155	Mycobacterium smegmatis str. MC2 155	Mycobacterium tuberculosis H37Rv	Rhodococcus erythropolis PR4	Rhodococcus jostii RHA1	Rhodococcus equi ATCC 33707	Rhodococcus opacus B4	Gordonia polyisoprenivorans VH2	Nocardia farcinica IFM 10152	Bifidobacterium longum subsp. infantis ATCC 15697 = JCM 1222 = DSM 20088	Clostridium perfringens ATCC 13124	Clostridium scindens ATCC 35704	Escherichia coli str. K-12 substr. MG1655	Listeria monocytogenes EGD-e	Pseudoalteromonas haloplanktis ATCC 14393	Sterolibacterium denitrificans ASM158693v1	Lactobacillus plantarum subsp. argentoratensis strain DSM 16365	Comamonas testosteroni TK102
group 1	KR76_00490(gene symbol - "not specified", gene name - "3-ketoacyl-[acyl-carrier protein] reductase fabG")	G155_00565(gene symbol - "not specified", gene name - "Short-chain dehydrogenase/reductase SDR")	D174_RS01035(gene symbol - "not specified", gene name - "diacetyl reductase", old locus tag - "D174_01065")	M6_RAST_0093(gene symbol - "not specified", gene name - "Short-chain dehydrogenase/reductase SDR")	SCNU_RS00035(gene symbol - "not specified", gene name - "short-chain dehydrogenase", old locus tag - "SCNU_00035")	MSMEG_0121(gene symbol - "not specified", gene name - "rhamnolipid biosynthesis 3-oxoacyl-ACP reductase")	MSMEI_RS00610(gene symbol - "not specified", gene name - "3-oxoacyl-ACP reductase", old locus tag - "MSMEI_0117")	Rv0769(gene symbol - "not specified", gene name - "Probable dehydrogenase/reductase")	RER_RS01660(gene symbol - "not specified", gene name - "3-oxoacyl-ACP reductase", old locus tag - "pREC1_0053")	RHA1_RS01190(gene symbol - "not specified", gene name - "oxidoreductase", old locus tag - "RHA1_ro00234")	HMPREF0724_RS00505(gene symbol - "not specified", gene name - "3-alpha-hydroxysteroid dehydrogenase", old locus tag - "HMPREF0724_13478")	ROP_RS00510(gene symbol - "not specified", gene name - "gluconate 5-dehydrogenase", old locus tag - "ROP_01100")	GPOL_RS01035(gene symbol - "not specified", gene name - "3-oxoacyl-ACP reductase", old locus tag - "GPOL_c02090")	NFA_RS04710(gene symbol - "not specified", gene name - "short-chain dehydrogenase", old locus tag - "nfa9290")	BLON_RS00775(gene symbol - "not specified", gene name - "SDR family oxidoreductase", old locus tag - "Blon_0148")	CPF_0373(gene symbol - "not specified", gene name - "oxidoreductase, short-chain dehydrogenase/reductase family")	HDCHBGLK_00258(gene symbol - "fabG_1", gene name - "3-oxoacyl-[acyl-carrier-protein] reductase FabG")	AW869_02170(gene symbol - "not specified", gene name - "oxidoreductase")	lmo0344(gene symbol - "not specified", gene name - "short chain dehydrogenase")	PHAL_RS0101220(gene symbol - "kduD", gene name - "2-dehydro-3-deoxy-D-gluconate 5-dehydrogenase KduD")	ACY05_00680(gene symbol - "not specified", gene name - "3-ketoacyl-ACP reductase")	LPA65_06670(gene symbol - "not specified", gene name - "SDR family oxidoreductase")	O987_02015(gene symbol - "not specified", gene name - "short-chain dehydrogenase")
	KR76_00785(gene symbol - "not specified", gene name - "Oxidoreductase, short chain dehydrogenase/reductase family")	G155_01120(gene symbol - "not specified", gene name - "3-oxoacyl-[acyl-carrier protein] reductase")	D174_RS01660(gene symbol - "not specified", gene name - "3-oxoacyl-ACP reductase", old locus tag - "D174_01695")	M6_RAST_0099(gene symbol - "not specified", gene name - "3-oxoacyl-[acyl-carrier protein] reductase")	SCNU_RS00315(gene symbol - "not specified", gene name - "3-alpha-hydroxysteroid dehydrogenase", old locus tag - "SCNU_00305")	MSMEG_0258(gene symbol - "not specified", gene name - "oxidoreductase, short chain dehydrogenase/reductase")	MSMEI_RS01295(gene symbol - "not specified", gene name - "oxidoreductase", old locus tag - "MSMEI_0252")	Rv0851c(gene symbol - "not specified", gene name - "Probable short-chain type dehydrogenase/reductase")	RER_RS03435(gene symbol - "not specified", gene name - "putative gluconate 5-dehydrogenase", old locus tag - "RER_02970")	RHA1_RS01225(gene symbol - "not specified", gene name - "dehydrogenase", old locus tag - "RHA1_ro00242")	HMPREF0724_RS02315(gene symbol - "not specified", gene name - "hypothetical protein")	ROP_RS01750(gene symbol - "not specified", gene name - "dehydrogenase", old locus tag - "ROP_03740")	GPOL_RS01040(gene symbol - "not specified", gene name - "short-chain dehydrogenase", old locus tag - "GPOL_c02100")	NFA_RS09895(gene symbol - "not specified", gene name - "short-chain dehydrogenase", old locus tag - "nfa19660")	BLON_RS05405(gene symbol - "not specified", gene name - "SDR family NAD(P)-dependent oxidoreductase", old locus tag - "Blon_1070")	CPF_0396(gene symbol - "kduD", gene name - "2-deoxy-D-gluconate 3-dehydrogenase")	HDCHBGLK_00436(gene symbol - "fabG_2", gene name - "3-oxoacyl-[acyl-carrier-protein] reductase FabG")	AW869_03685(gene symbol - "not specified", gene name - "NAD(P)-dependent oxidoreductase")	lmo0432(gene symbol - "not specified", gene name - "oxidoreductase")	PHAL_RS0101975(gene symbol - "fabG", gene name - "3-oxoacyl-ACP reductase FabG")	ACY05_00685(gene symbol - "not specified", gene name - "acetoacetyl-CoA reductase")	LPA65_07900(gene symbol - "not specified", gene name - "SDR family oxidoreductase")	O987_03385(gene symbol - "not specified", gene name - "3-hydroxybutyrate dehydrogenase")
	KR76_00945(gene symbol - "not specified", gene name - "3-oxoacyl-[acyl-carrier protein] reductase")	G155_01225(gene symbol - "not specified", gene name - "3-oxoacyl-[acyl-carrier protein] reductase")	D174_RS02590(gene symbol - "not specified", gene name - "short-chain dehydrogenase", old locus tag - "D174_02655")	M6_RAST_0131(gene symbol - "not specified", gene name - "3-oxoacyl-[acyl-carrier protein] reductase")	SCNU_RS03050(gene symbol - "not specified", gene name - "3-oxoacyl-ACP reductase", old locus tag - "SCNU_03077")	MSMEG_0269(gene symbol - "not specified", gene name - "short chain dehydrogenase")	MSMEI_RS01345(gene symbol - "not specified", gene name - "3-ketoacyl-ACP reductase", old locus tag - "MSMEI_0262")	Rv0927c(gene symbol - "not specified", gene name - "Probable short-chain type dehydrogenase/reductase")	RER_RS05290(gene symbol - "not specified", gene name - "acetoin(diacetyl) reductase", old locus tag - "RER_06590")	RHA1_RS01485(gene symbol - "not specified", gene name - "short-chain dehydrogenase", old locus tag - "RHA1_ro00294")	HMPREF0724_RS02385(gene symbol - "not specified", gene name - "dehydrogenase", old locus tag - "HMPREF0724_11993")	ROP_RS02235(gene symbol - "not specified", gene name - "short-chain dehydrogenase", old locus tag - "ROP_04760")	GPOL_RS02360(gene symbol - "not specified", gene name - "short-chain dehydrogenase", old locus tag - "GPOL_c04750")	NFA_RS10805(gene symbol - "not specified", gene name - "short-chain dehydrogenase", old locus tag - "nfa21500")	BLON_RS11960(gene symbol - "not specified", gene name - "SDR family oxidoreductase", old locus tag - "Blon_2308")	CPF_1154(gene symbol - "not specified", gene name - "7-alpha-hydroxysteroid dehydrogenase")	HDCHBGLK_00608(gene symbol - "fabG_3", gene name - "3-oxoacyl-[acyl-carrier-protein] reductase FabG")	AW869_05095(gene symbol - "not specified", gene name - "sorbitol-6-phosphate 2-dehydrogenase")	lmo0669(gene symbol - "not specified", gene name - "oxidoreductase")	PHAL_RS0102660(gene symbol - "not specified", gene name - "SDR family oxidoreductase")	ACY05_02785(gene symbol - "not specified", gene name - "pteridine reductase")	LPA65_08325(gene symbol - "not specified", gene name - "SDR family NAD(P)-dependent oxidoreductase")	O987_03710(gene symbol - "not specified", gene name - "short-chain dehydrogenase")
	KR76_02140(gene symbol - "not specified", gene name - "Short-chain dehydrogenase/reductase SDR")	G155_01915(gene symbol - "not specified", gene name - "3-oxoacyl-[acyl-carrier protein] reductase")	D174_RS02765(gene symbol - "not specified", gene name - "oxidoreductase", old locus tag - "D174_02830")	M6_RAST_0247(gene symbol - "not specified", gene name - "oxidoreductase alr2142 [imported]")	SCNU_RS04685(gene symbol - "not specified", gene name - "3-ketoacyl-ACP reductase", old locus tag - "SCNU_04721")	MSMEG_0283(gene symbol - "not specified", gene name - "short chain dehydrogenase")	MSMEI_RS01415(gene symbol - "not specified", gene name - "short-chain dehydrogenase", old locus tag - "MSMEI_0276")	Rv1050(gene symbol - "not specified", gene name - "Probable oxidoreductase")	RER_RS05705(gene symbol - "not specified", gene name - "putative oxidoreductase", old locus tag - "RER_07420")	RHA1_RS01835(gene symbol - "not specified", gene name - "short-chain dehydrogenase", old locus tag - "RHA1_ro00370")	HMPREF0724_RS02680(gene symbol - "not specified", gene name - "oxidoreductase", old locus tag - "HMPREF0724_11639")	ROP_RS02365(gene symbol - "not specified", gene name - "short-chain dehydrogenase", old locus tag - "ROP_05030")	GPOL_RS05010(gene symbol - "not specified", gene name - "short-chain dehydrogenase", old locus tag - "GPOL_c10010")	NFA_RS11050(gene symbol - "not specified", gene name - "short-chain dehydrogenase", old locus tag - "nfa21990")	BLON_RS12110(gene symbol - "not specified", gene name - "SDR family oxidoreductase", old locus tag - "Blon_2339")	CPF_1326(gene symbol - "fabG", gene name - "3-oxoacyl-[acyl-carrier-protein] reductase")	HDCHBGLK_00694(gene symbol - "bacC", gene name - "Dihydroanticapsin 7-dehydrogenase")	AW869_05440(gene symbol - "not specified", gene name - "oxidoreductase")	lmo1394(gene symbol - "not specified", gene name - "3-ketoacyl-ACP reductase")	PHAL_RS0103150(gene symbol - "not specified", gene name - "SDR family oxidoreductase")	ACY05_03205(gene symbol - "not specified", gene name - "short-chain dehydrogenase")	LPA65_11950(gene symbol - "not specified", gene name - "3-oxoacyl-ACP reductase")	O987_04790(gene symbol - "not specified", gene name - "3-oxoacyl-ACP reductase")
	KR76_02145(gene symbol - "not specified", gene name - "short-chain dehydrogenase/reductase SDR")	G155_01920(gene symbol - "not specified", gene name - "3-oxoacyl-[acyl-carrier protein] reductase")	D174_RS03285(gene symbol - "not specified", gene name - "3-ketoacyl-ACP reductase", old locus tag - "D174_03370")	M6_RAST_0513(gene symbol - "not specified", gene name - "3-oxoacyl-[acyl-carrier protein] reductase")	SCNU_RS04770(gene symbol - "not specified", gene name - "3-oxoacyl-ACP reductase", old locus tag - "SCNU_04811")	MSMEG_0294(gene symbol - "fabG", gene name - "3-oxoacyl-ACP reductase")	MSMEI_RS01470(gene symbol - "not specified", gene name - "3-oxoacyl-ACP reductase", old locus tag - "MSMEI_0287")	Rv1350(gene symbol - "fabG2", gene name - "Probable 3-oxoacyl-[acyl-carrier protein] reductase FabG2 (3-ketoacyl-acyl carrier protein reductase)")	RER_RS05970(gene symbol - "not specified", gene name - "putative oxidoreductase", old locus tag - "RER_07980")	RHA1_RS01990(gene symbol - "not specified", gene name - "short-chain dehydrogenase", old locus tag - "RHA1_ro00402")	HMPREF0724_RS02780(gene symbol - "not specified", gene name - "oxidoreductase", old locus tag - "HMPREF0724_11659")	ROP_RS05960(gene symbol - "not specified", gene name - "3-oxoacyl-ACP reductase", old locus tag - "ROP_12040")	GPOL_RS06120(gene symbol - "not specified", gene name - "short-chain dehydrogenase", old locus tag - "GPOL_c12300")	NFA_RS11340(gene symbol - "not specified", gene name - "short-chain dehydrogenase", old locus tag - "nfa22570")		CPF_2182(gene symbol - "not specified", gene name - "3-oxoacyl-(acyl-carrier-protein) reductase family protein")	HDCHBGLK_00712(gene symbol - "kduD_1", gene name - "2-dehydro-3-deoxy-D-gluconate 5-dehydrogenase")	AW869_05800(gene symbol - "not specified", gene name - "2-deoxy-D-gluconate 3-dehydrogenase")	lmo1688(gene symbol - "not specified", gene name - "enoyl-ACP reductase")	PHAL_RS0104830(gene symbol - "not specified", gene name - "SDR family oxidoreductase")	ACY05_04120(gene symbol - "not specified", gene name - "hypothetical protein")	LPA65_12340(gene symbol - "not specified", gene name - "SDR family oxidoreductase")	O987_05400(gene symbol - "not specified", gene name - "3-oxoacyl-ACP reductase")
	KR76_02170(gene symbol - "not specified", gene name - "short-chain dehydrogenase")	G155_02595(gene symbol - "not specified", gene name - "3-oxoacyl-[acyl-carrier protein] reductase")	D174_RS03450(gene symbol - "not specified", gene name - "short-chain dehydrogenase", old locus tag - "D174_03535")	M6_RAST_0574(gene symbol - "not specified", gene name - "3-oxoacyl-[acyl-carrier protein] reductase")	SCNU_RS05190(gene symbol - "not specified", gene name - "short-chain dehydrogenase", old locus tag - "SCNU_05241")	MSMEG_0527(gene symbol - "not specified", gene name - "2-hydroxycyclohexnecarboxyl-CoA dehydrogenase")	MSMEI_RS02605(gene symbol - "not specified", gene name - "short-chain dehydrogenase", old locus tag - "MSMEI_0512")	Rv1483(gene symbol - "fabG1", gene name - "3-oxoacyl-[acyl-carrier protein] reductase FabG1 (3-ketoacyl-acyl carrier protein reductase) (mycolic acid biosynthesis a protein)")	RER_RS06055(gene symbol - "not specified", gene name - "short-chain dehydrogenase", old locus tag - "RER_08170")	RHA1_RS02000(gene symbol - "not specified", gene name - "3-oxoacyl-ACP reductase", old locus tag - "RHA1_ro00404")	HMPREF0724_RS04530(gene symbol - "not specified", gene name - "3-oxoacyl-ACP reductase", old locus tag - "HMPREF0724_14363")	ROP_RS05985(gene symbol - "not specified", gene name - "3-ketoacyl-ACP reductase", old locus tag - "ROP_12090")	GPOL_RS06860(gene symbol - "not specified", gene name - "3-ketoacyl-ACP reductase", old locus tag - "GPOL_c13750")	NFA_RS11355(gene symbol - "not specified", gene name - "short-chain dehydrogenase", old locus tag - "nfa22600")		CPF_2905(gene symbol - "not specified", gene name - "oxidoreductase, short chain dehydrogenase/reductase family")	HDCHBGLK_00743(gene symbol - "fabG_4", gene name - "3-oxoacyl-[acyl-carrier-protein] reductase FabG")	AW869_06105(gene symbol - "not specified", gene name - "NAD(P)-binding oxidoreductase")	lmo1807(gene symbol - "fabG", gene name - "3-ketoacyl-ACP reductase")	PHAL_RS0105610(gene symbol - "fabG", gene name - "3-oxoacyl-ACP reductase FabG")		LPA65_13075(gene symbol - "not specified", gene name - "SDR family oxidoreductase")	O987_07265(gene symbol - "not specified", gene name - "short-chain dehydrogenase")
	KR76_02550(gene symbol - "not specified", gene name - "3-ketoacyl-(acyl-carrier-protein) reductase fabG")	G155_03540(gene symbol - "not specified", gene name - "oxidoreductase, short-chain dehydrogenase/reductase family")	D174_RS03480(gene symbol - "not specified", gene name - "3-ketoacyl-ACP reductase", old locus tag - "D174_03565")	M6_RAST_0812(gene symbol - "not specified", gene name - "short-chain dehydrogenase/reductase SDR")	SCNU_RS05340(gene symbol - "not specified", gene name - "3-oxoacyl-ACP reductase", old locus tag - "SCNU_05401")	MSMEG_0655(gene symbol - "not specified", gene name - "glucose 1-dehydrogenase")	MSMEI_RS03235(gene symbol - "not specified", gene name - "glucose 1-dehydrogenase", old locus tag - "MSMEI_0638")	Rv1714(gene symbol - "not specified", gene name - "Probable oxidoreductase")	RER_RS06215(gene symbol - "not specified", gene name - "short-chain dehydrogenase", old locus tag - "RER_08490")	RHA1_RS07270(gene symbol - "not specified", gene name - "3-oxoacyl-ACP reductase", old locus tag - "RHA1_ro01497")	HMPREF0724_RS04595(gene symbol - "not specified", gene name - "3-ketoacyl-ACP reductase", old locus tag - "HMPREF0724_14144")	ROP_RS06660(gene symbol - "not specified", gene name - "oxidoreductase", old locus tag - "ROP_13460")	GPOL_RS07155(gene symbol - "not specified", gene name - "3-ketoacyl-ACP reductase", old locus tag - "GPOL_c14350")	NFA_RS11385(gene symbol - "not specified", gene name - "short-chain dehydrogenase", old locus tag - "nfa22660")		CPF_2925(gene symbol - "not specified", gene name - "oxidoreductase, short-chain dehydrogenase/reductase family")	HDCHBGLK_00930(gene symbol - "fabG_5", gene name - "3-oxoacyl-[acyl-carrier-protein] reductase FabG")	AW869_06615(gene symbol - "not specified", gene name - "NAD(P)-dependent oxidoreductase")	lmo1976(gene symbol - "not specified", gene name - "oxidoreductase")	PHAL_RS0111120(gene symbol - "not specified", gene name - "SDR family oxidoreductase")		LPA65_13300(gene symbol - "not specified", gene name - "SDR family oxidoreductase")	O987_07270(gene symbol - "not specified", gene name - "3-ketoacyl-ACP reductase")
	KR76_03120(gene symbol - "not specified", gene name - "3-oxoacyl-[acyl-carrier protein] reductase")	G155_03895(gene symbol - "not specified", gene name - "short chain dehydrogenase family protein [imported]")	D174_RS04600(gene symbol - "not specified", gene name - "short-chain dehydrogenase", old locus tag - "D174_04700")	M6_RAST_0815(gene symbol - "not specified", gene name - "3-alpha-(or 20-beta)-hydroxysteroid dehydrogenase")	SCNU_RS06040(gene symbol - "not specified", gene name - "short-chain dehydrogenase", old locus tag - "SCNU_06105")	MSMEG_0771(gene symbol - "not specified", gene name - "short chain dehydrogenase")	MSMEI_RS03815(gene symbol - "not specified", gene name - "short-chain dehydrogenase", old locus tag - "MSMEI_0755")	Rv1865c(gene symbol - "not specified", gene name - "Probable short-chain type dehydrogenase")	RER_RS07660(gene symbol - "not specified", gene name - "3-oxoacyl-ACP reductase", old locus tag - "RER_11410")	RHA1_RS07290(gene symbol - "not specified", gene name - "3-ketoacyl-ACP reductase", old locus tag - "RHA1_ro01501")	HMPREF0724_RS06310(gene symbol - "not specified", gene name - "short-chain dehydrogenase", old locus tag - "HMPREF0724_10868")	ROP_RS07630(gene symbol - "not specified", gene name - "3-oxoacyl-ACP reductase", old locus tag - "ROP_15410")	GPOL_RS11555(gene symbol - "not specified", gene name - "3-ketoacyl-ACP reductase", old locus tag - "GPOL_c23100")	NFA_RS11390(gene symbol - "not specified", gene name - "short-chain dehydrogenase", old locus tag - "nfa22670")			HDCHBGLK_01258(gene symbol - "not specified", gene name - "NADP-dependent 7-alpha-hydroxysteroid dehydrogenase")	AW869_13105(gene symbol - "not specified", gene name - "oxidoreductase")	lmo2175(gene symbol - "fabG", gene name - "3-ketoacyl-ACP reductase")	PHAL_RS0114525(gene symbol - "not specified", gene name - "SDR family oxidoreductase")		LPA65_13355(gene symbol - "not specified", gene name - "SDR family oxidoreductase")	O987_07460(gene symbol - "not specified", gene name - "short-chain dehydrogenase")
	KR76_03205(gene symbol - "not specified", gene name - "7-alpha-hydroxysteroid dehydrogenase")	G155_04230(gene symbol - "not specified", gene name - "Dehydrogenases with different specificities (related to short-chain alcohol dehydrogenases)")	D174_RS04640(gene symbol - "not specified", gene name - "3-ketoacyl-ACP reductase", old locus tag - "D174_04740")	M6_RAST_1353(gene symbol - "not specified", gene name - "Probable dehydrogenase")	SCNU_RS06635(gene symbol - "not specified", gene name - "oxidoreductase", old locus tag - "SCNU_06710")	MSMEG_0779(gene symbol - "not specified", gene name - "short chain dehydrogenase")	MSMEI_RS03855(gene symbol - "not specified", gene name - "3-ketoacyl-ACP reductase", old locus tag - "MSMEI_0763")	Rv1882c(gene symbol - "not specified", gene name - "Probable short-chain type dehydrogenase/reductase")	RER_RS07830(gene symbol - "not specified", gene name - "3-alpha-hydroxysteroid dehydrogenase", old locus tag - "RER_11770")	RHA1_RS07300(gene symbol - "not specified", gene name - "3-ketoacyl-ACP reductase", old locus tag - "RHA1_ro01503")	HMPREF0724_RS08210(gene symbol - "not specified", gene name - "3-oxoacyl-ACP reductase", old locus tag - "HMPREF0724_11260")	ROP_RS07725(gene symbol - "not specified", gene name - "3-alpha-hydroxysteroid dehydrogenase", old locus tag - "ROP_15600")	GPOL_RS11705(gene symbol - "not specified", gene name - "3-oxoacyl-ACP reductase", old locus tag - "GPOL_c23400")	NFA_RS11505(gene symbol - "not specified", gene name - "glucose-1-dehydrogenase", old locus tag - "nfa22900")			HDCHBGLK_01433(gene symbol - "baiA2", gene name - "Bile acid 7-dehydroxylase 2")	AW869_13185(gene symbol - "not specified", gene name - "gluconate 5-dehydrogenase")	lmo2815(gene symbol - "fabG", gene name - "3-ketoacyl-ACP reductase")	PHAL_RS0114900(gene symbol - "not specified", gene name - "SDR family oxidoreductase")		LPA65_14945(gene symbol - "not specified", gene name - "SDR family oxidoreductase")	O987_07540(gene symbol - "not specified", gene name - "short-chain dehydrogenase")
	KR76_03875(gene symbol - "not specified", gene name - "3-oxoacyl-[acyl-carrier protein] reductase")	G155_05125(gene symbol - "not specified", gene name - "3-oxoacyl-[acyl-carrier protein] reductase")	D174_RS04850(gene symbol - "not specified", gene name - "hypothetical protein", old locus tag - "D174_04955")	M6_RAST_1455(gene symbol - "not specified", gene name - "3-oxoacyl-[acyl-carrier protein] reductase")	SCNU_RS09345(gene symbol - "not specified", gene name - "short-chain dehydrogenase", old locus tag - "SCNU_09441")	MSMEG_0831(gene symbol - "not specified", gene name - "short chain dehydrogenase")	MSMEI_RS04115(gene symbol - "not specified", gene name - "short-chain dehydrogenase", old locus tag - "MSMEI_0811")	Rv1928c(gene symbol - "not specified", gene name - "Probable short-chain type dehydrogenase/reductase")	RER_RS08945(gene symbol - "not specified", gene name - "putative oxidoreductase", old locus tag - "RER_14020")	RHA1_RS08020(gene symbol - "not specified", gene name - "glucose-1-dehydrogenase", old locus tag - "RHA1_ro01651")	HMPREF0724_RS08870(gene symbol - "not specified", gene name - "short-chain dehydrogenase", old locus tag - "HMPREF0724_13952")	ROP_RS08820(gene symbol - "not specified", gene name - "short-chain dehydrogenase", old locus tag - "ROP_17730")	GPOL_RS11780(gene symbol - "not specified", gene name - "short-chain dehydrogenase", old locus tag - "GPOL_c23550")	NFA_RS11770(gene symbol - "not specified", gene name - "hypothetical protein", old locus tag - "nfa23450")			HDCHBGLK_01529(gene symbol - "kduD_2", gene name - "2-dehydro-3-deoxy-D-gluconate 5-dehydrogenase")	AW869_17055(gene symbol - "not specified", gene name - "2,3-dihydro-2,3-dihydroxybenzoate dehydrogenase")		PHAL_RS0115695(gene symbol - "not specified", gene name - "YciK family oxidoreductase")		LPA65_15265(gene symbol - "not specified", gene name - "SDR family oxidoreductase")	O987_07610(gene symbol - "not specified", gene name - "3-oxoacyl-ACP reductase")
	KR76_04965(gene symbol - "not specified", gene name - "3-oxoacyl-[acyl-carrier protein] reductase")	G155_06275(gene symbol - "not specified", gene name - "Oxidoreductase, short-chain dehydrogenase/reductase family")	D174_RS05655(gene symbol - "not specified", gene name - "oxidoreductase", old locus tag - "D174_05770")	M6_RAST_1551(gene symbol - "not specified", gene name - "short chain dehydrogenase family protein [imported]")	SCNU_RS11780(gene symbol - "not specified", gene name - "short-chain dehydrogenase", old locus tag - "SCNU_11925")	MSMEG_1070(gene symbol - "not specified", gene name - "3-oxoacyl-ACP reductase")	MSMEI_RS05290(gene symbol - "not specified", gene name - "3-oxoacyl-ACP reductase", old locus tag - "MSMEI_1037")	Rv1941(gene symbol - "not specified", gene name - "Probable short-chain type dehydrogenase/reductase")	RER_RS11840(gene symbol - "not specified", gene name - "putative oxidoreductase", old locus tag - "RER_19810")	RHA1_RS09015(gene symbol - "not specified", gene name - "3-oxoacyl-ACP reductase", old locus tag - "RHA1_ro01856")	HMPREF0724_RS10575(gene symbol - "not specified", gene name - "3-oxoacyl-ACP synthase", old locus tag - "HMPREF0724_13579")	ROP_RS08910(gene symbol - "not specified", gene name - "short-chain dehydrogenase", old locus tag - "ROP_17910")	GPOL_RS12590(gene symbol - "not specified", gene name - "cyclopentanol dehydrogenase", old locus tag - "GPOL_c25150")	NFA_RS11840(gene symbol - "not specified", gene name - "3-ketoacyl-ACP reductase", old locus tag - "nfa23600")			HDCHBGLK_01668(gene symbol - "fabG_6", gene name - "3-oxoacyl-[acyl-carrier-protein] reductase FabG")	AW869_19670(gene symbol - "fabG", gene name - "beta-ketoacyl-ACP reductase")		PHAL_RS0117320(gene symbol - "not specified", gene name - "SDR family oxidoreductase")			O987_09470(gene symbol - "not specified", gene name - "short-chain dehydrogenase")
	KR76_05525(gene symbol - "not specified", gene name - "oxidoreductase, short chain dehydrogenase/reductase family")	G155_06610(gene symbol - "not specified", gene name - "7-alpha-hydroxysteroid dehydrogenase")	D174_RS05660(gene symbol - "not specified", gene name - "short-chain dehydrogenase", old locus tag - "D174_05775")	M6_RAST_1559(gene symbol - "not specified", gene name - "3-oxoacyl-[acyl-carrier protein] reductase")	SCNU_RS11785(gene symbol - "not specified", gene name - "short-chain dehydrogenase", old locus tag - "SCNU_11930")	MSMEG_1071(gene symbol - "not specified", gene name - "3-oxoacyl-ACP reductase")	MSMEI_RS05295(gene symbol - "not specified", gene name - "3-oxoacyl-ACP reductase", old locus tag - "MSMEI_1038")	Rv2002(gene symbol - "fabG3", gene name - "Possible 20-beta-hydroxysteroid dehydrogenase FabG3 (cortisone reductase) ((R)-20-hydroxysteroid dehydrogenase)")	RER_RS15435(gene symbol - "not specified", gene name - "2,3-dihydroxybenzoate-2,3-dehydrogenase", old locus tag - "RER_26970")	RHA1_RS09145(gene symbol - "not specified", gene name - "3-alpha-hydroxysteroid dehydrogenase", old locus tag - "RHA1_ro01882")	HMPREF0724_RS11310(gene symbol - "not specified", gene name - "3-oxoacyl-ACP reductase", old locus tag - "HMPREF0724_12121")	ROP_RS08915(gene symbol - "not specified", gene name - "3-oxoacyl-ACP reductase", old locus tag - "ROP_17920")	GPOL_RS12720(gene symbol - "not specified", gene name - "3-oxoacyl-ACP reductase", old locus tag - "GPOL_c25400")	NFA_RS12115(gene symbol - "not specified", gene name - "short-chain dehydrogenase", old locus tag - "nfa24180")			HDCHBGLK_02470(gene symbol - "baiA1", gene name - "Bile acid 7-dehydroxylase 1/3")	AW869_20615(gene symbol - "not specified", gene name - "YciK family oxidoreductase")		PHAL_RS0121270(gene symbol - "not specified", gene name - "glucose 1-dehydrogenase")			O987_10805(gene symbol - "not specified", gene name - "3-oxoacyl-ACP reductase")
	KR76_07635(gene symbol - "not specified", gene name - "3-ketoacyl-(acyl-carrier-protein) reductase fabG")	G155_07960(gene symbol - "not specified", gene name - "oxidoreductase, short chain dehydrogenase-reductase family")	D174_RS07920(gene symbol - "not specified", gene name - "oxidoreductase", old locus tag - "D174_08065")	M6_RAST_1601(gene symbol - "not specified", gene name - "Oxidoreductase, short-chain dehydrogenase/reductase family")	SCNU_RS11845(gene symbol - "not specified", gene name - "3-oxoacyl-ACP synthase", old locus tag - "SCNU_11990")	MSMEG_1157(gene symbol - "not specified", gene name - "short chain dehydrogenase")	MSMEI_RS05725(gene symbol - "not specified", gene name - "3-oxoacyl-ACP reductase", old locus tag - "MSMEI_1125")	Rv2766c(gene symbol - "not specified", gene name - "Probable short-chain type dehydrogenase/reductase")	RER_RS17135(gene symbol - "not specified", gene name - "putative oxidoreductase", old locus tag - "RER_30350")	RHA1_RS09935(gene symbol - "not specified", gene name - "oxidoreductase", old locus tag - "RHA1_ro02039")	HMPREF0724_RS12040(gene symbol - "not specified", gene name - "2,3-dihydroxybenzoate-2,3-dehydrogenase", old locus tag - "HMPREF0724_12276")	ROP_RS10085(gene symbol - "not specified", gene name - "oxidoreductase", old locus tag - "ROP_20280")	GPOL_RS12745(gene symbol - "not specified", gene name - "short-chain dehydrogenase", old locus tag - "GPOL_c25450")	NFA_RS12360(gene symbol - "not specified", gene name - "short-chain dehydrogenase", old locus tag - "nfa24670")				AW869_22465(gene symbol - "not specified", gene name - "7-alpha-hydroxysteroid dehydrogenase")		PHAL_RS0122405(gene symbol - "not specified", gene name - "glucose 1-dehydrogenase")			O987_10835(gene symbol - "not specified", gene name - "2,4-dienoyl-CoA reductase")
	KR76_08005(gene symbol - "not specified", gene name - "3-oxoacyl-[acyl-carrier protein] reductase")	G155_08835(gene symbol - "not specified", gene name - "putative dehydrogenase")	D174_RS09065(gene symbol - "not specified", gene name - "oxidoreductase", old locus tag - "D174_09255")	M6_RAST_1763(gene symbol - "not specified", gene name - "acetoacetyl CoA reductase [imported] (relatedtoshort-)")	SCNU_RS12015(gene symbol - "not specified", gene name - "alcohol dehydrogenase", old locus tag - "SCNU_12157")	MSMEG_1563(gene symbol - "not specified", gene name - "short-chain dehydrogenase/reductase SDR")	MSMEI_RS07740(gene symbol - "not specified", gene name - "short-chain dehydrogenase", old locus tag - "MSMEI_1526")	Rv2857c(gene symbol - "not specified", gene name - "Probable short-chain type dehydrogenase/reductase")	RER_RS17285(gene symbol - "not specified", gene name - "3-ketoacyl-ACP reductase", old locus tag - "RER_30650")	RHA1_RS11425(gene symbol - "not specified", gene name - "3-ketoacyl-ACP reductase", old locus tag - "RHA1_ro02340")	HMPREF0724_RS12670(gene symbol - "not specified", gene name - "short-chain dehydrogenase", old locus tag - "HMPREF0724_12404")	ROP_RS10230(gene symbol - "not specified", gene name - "3-ketoacyl-ACP reductase", old locus tag - "ROP_20570")	GPOL_RS12765(gene symbol - "not specified", gene name - "oxidoreductase", old locus tag - "GPOL_c25490")	NFA_RS12535(gene symbol - "not specified", gene name - "short-chain dehydrogenase", old locus tag - "nfa25020")									O987_10875(gene symbol - "not specified", gene name - "short-chain dehydrogenase")
	KR76_09705(gene symbol - "not specified", gene name - "Dehydrogenases with different specificities (related to short-chain alcohol dehydrogenases)")	G155_08920(gene symbol - "not specified", gene name - "3-oxoacyl-(acyl-carrier-protein) reductase (fabG)")	D174_RS09490(gene symbol - "not specified", gene name - "oxidoreductase", old locus tag - "D174_09685")	M6_RAST_1764(gene symbol - "not specified", gene name - "3-oxoacyl-[acyl-carrier protein] reductase")	SCNU_RS12295(gene symbol - "not specified", gene name - "short-chain dehydrogenase", old locus tag - "SCNU_12452")	MSMEG_1630(gene symbol - "not specified", gene name - "2,5-dichloro-2,5-cyclohexadiene-1,4-diol dehydrogenase")	MSMEI_RS08065(gene symbol - "not specified", gene name - "2,5-dichloro-2,5-cyclohexadiene-1,4-diol dehydrogenase", old locus tag - "MSMEI_1591")		RER_RS17330(gene symbol - "not specified", gene name - "3-oxoacyl-ACP reductase", old locus tag - "RER_30740")	RHA1_RS11445(gene symbol - "not specified", gene name - "short-chain dehydrogenase", old locus tag - "RHA1_ro02344")	HMPREF0724_RS13350(gene symbol - "not specified", gene name - "3-oxoacyl-ACP reductase", old locus tag - "HMPREF0724_12669")	ROP_RS10245(gene symbol - "not specified", gene name - "short-chain dehydrogenase", old locus tag - "ROP_20600")	GPOL_RS12785(gene symbol - "not specified", gene name - "hypothetical protein")	NFA_RS13860(gene symbol - "not specified", gene name - "oxidoreductase", old locus tag - "nfa27710")									O987_10890(gene symbol - "not specified", gene name - "3-oxoacyl-ACP reductase")
	KR76_12265(gene symbol - "not specified", gene name - "3-alpha-(or 20-beta)-hydroxysteroid dehydrogenase")	G155_09905(gene symbol - "not specified", gene name - "3-oxoacyl-[acyl-carrier protein] reductase")	D174_RS09900(gene symbol - "not specified", gene name - "3-oxoacyl-ACP synthase", old locus tag - "D174_10110")	M6_RAST_2221(gene symbol - "not specified", gene name - "3-oxoacyl-(acyl-carrier-protein) reductase (fabG)")	SCNU_RS12405(gene symbol - "not specified", gene name - "short-chain dehydrogenase")	MSMEG_1689(gene symbol - "not specified", gene name - "3-oxoacyl-ACP reductase")	MSMEI_RS08360(gene symbol - "not specified", gene name - "3-oxoacyl-ACP reductase", old locus tag - "MSMEI_1649")		RER_RS18930(gene symbol - "not specified", gene name - "short-chain dehydrogenase", old locus tag - "RER_33830")	RHA1_RS12115(gene symbol - "not specified", gene name - "3-oxoacyl-ACP reductase", old locus tag - "RHA1_ro02478")	HMPREF0724_RS13655(gene symbol - "not specified", gene name - "short-chained dehydrogenase", old locus tag - "HMPREF0724_12730")	ROP_RS10975(gene symbol - "not specified", gene name - "3-oxoacyl-ACP reductase", old locus tag - "ROP_22050")	GPOL_RS13675(gene symbol - "not specified", gene name - "short-chain dehydrogenase", old locus tag - "GPOL_c27240")	NFA_RS14240(gene symbol - "not specified", gene name - "3-oxoacyl-ACP reductase", old locus tag - "nfa28470")									O987_11065(gene symbol - "not specified", gene name - "short-chain dehydrogenase")
	KR76_12895(gene symbol - "not specified", gene name - "Acetoacetyl-CoA reductase")	G155_10625(gene symbol - "not specified", gene name - "3-oxoacyl-[acyl-carrier protein] reductase")	D174_RS11140(gene symbol - "not specified", gene name - "short-chain dehydrogenase", old locus tag - "D174_11360")	M6_RAST_2256(gene symbol - "not specified", gene name - "Oxidoreductase, short chain dehydrogenase/reductase family")	SCNU_RS13270(gene symbol - "not specified", gene name - "3-alpha-hydroxysteroid dehydrogenase", old locus tag - "SCNU_13453")	MSMEG_1740(gene symbol - "not specified", gene name - "dehydrogenase/reductase SDR family protein member 4")	MSMEI_RS08610(gene symbol - "not specified", gene name - "oxidoreductase", old locus tag - "MSMEI_1699")		RER_RS23445(gene symbol - "not specified", gene name - "oxidoreductase", old locus tag - "RER_42740")	RHA1_RS12790(gene symbol - "not specified", gene name - "short-chain dehydrogenase", old locus tag - "RHA1_ro02614")	HMPREF0724_RS14285(gene symbol - "not specified", gene name - "short-chain dehydrogenase", old locus tag - "HMPREF0724_10786")	ROP_RS11765(gene symbol - "not specified", gene name - "3-oxoacyl-ACP reductase", old locus tag - "ROP_23660")	GPOL_RS17025(gene symbol - "not specified", gene name - "short-chain dehydrogenase", old locus tag - "GPOL_c33960")	NFA_RS14325(gene symbol - "not specified", gene name - "short-chain dehydrogenase", old locus tag - "nfa28640")									O987_11970(gene symbol - "not specified", gene name - "short-chain dehydrogenase")
	KR76_13560(gene symbol - "not specified", gene name - "3-alpha-(or 20-beta)-hydroxysteroid dehydrogenase")	G155_10730(gene symbol - "not specified", gene name - "Oxidoreductase, short chain dehydrogenase/reductase family")	D174_RS11620(gene symbol - "not specified", gene name - "3-ketoacyl-ACP reductase", old locus tag - "D174_11845")	M6_RAST_2798(gene symbol - "not specified", gene name - "3-oxoacyl-[acyl-carrier protein] reductase")	SCNU_RS14765(gene symbol - "not specified", gene name - "short-chain dehydrogenase", old locus tag - "SCNU_14966")	MSMEG_1782(gene symbol - "not specified", gene name - "oxidoreductase, short chain dehydrogenase/reductase")	MSMEI_RS08810(gene symbol - "not specified", gene name - "oxidoreductase", old locus tag - "MSMEI_1739")		RER_RS25550(gene symbol - "not specified", gene name - "putative oxidoreductase", old locus tag - "RER_46900")	RHA1_RS12860(gene symbol - "not specified", gene name - "2-hydroxycyclohexane-1-carbonyl-CoA dehydrogenase", old locus tag - "RHA1_ro02629")	HMPREF0724_RS14350(gene symbol - "not specified", gene name - "short-chain dehydrogenase", old locus tag - "HMPREF0724_10799")	ROP_RS11850(gene symbol - "not specified", gene name - "2-hydroxycyclohexane-1-carbonyl-CoA dehydrogenase", old locus tag - "ROP_23820")	GPOL_RS17245(gene symbol - "not specified", gene name - "short-chain dehydrogenase", old locus tag - "GPOL_c34400")	NFA_RS14980(gene symbol - "not specified", gene name - "oxidoreductase", old locus tag - "nfa29990")									O987_15220(gene symbol - "not specified", gene name - "short-chain dehydrogenase")
	KR76_13660(gene symbol - "not specified", gene name - "3-oxoacyl-[acyl-carrier protein] reductase")	G155_12070(gene symbol - "not specified", gene name - "3-oxoacyl-[acyl-carrier protein] reductase")	D174_RS12565(gene symbol - "not specified", gene name - "3-ketoacyl-ACP reductase", old locus tag - "D174_12810")	M6_RAST_3018(gene symbol - "not specified", gene name - "7-alpha-hydroxysteroid dehydrogenase")	SCNU_RS15215(gene symbol - "not specified", gene name - "dehydrogenase", old locus tag - "SCNU_15429")	MSMEG_2029(gene symbol - "not specified", gene name - "3-ketoacyl-ACP reductase")	MSMEI_RS10020(gene symbol - "not specified", gene name - "short-chain dehydrogenase", old locus tag - "MSMEI_1984")		RER_RS26325(gene symbol - "not specified", gene name - "putative oxidoreductase", old locus tag - "RER_48420")	RHA1_RS13020(gene symbol - "not specified", gene name - "oxidoreductase", old locus tag - "RHA1_ro02667")	HMPREF0724_RS14355(gene symbol - "not specified", gene name - "3-oxoacyl-ACP reductase", old locus tag - "HMPREF0724_10800")	ROP_RS12285(gene symbol - "not specified", gene name - "oxidoreductase", old locus tag - "ROP_24720")	GPOL_RS17265(gene symbol - "not specified", gene name - "short-chain dehydrogenase", old locus tag - "GPOL_c34440")	NFA_RS15360(gene symbol - "not specified", gene name - "diacetyl reductase", old locus tag - "nfa30760")									O987_15590(gene symbol - "not specified", gene name - "3-ketoacyl-ACP reductase")
	KR76_13685(gene symbol - "not specified", gene name - "Short chain dehydrogenase")	G155_12240(gene symbol - "not specified", gene name - "Short-chain dehydrogenase/reductase in hypothetical Actinobacterial gene cluster")	D174_RS13065(gene symbol - "not specified", gene name - "3-ketoacyl-ACP reductase", old locus tag - "D174_13320")	M6_RAST_3269(gene symbol - "not specified", gene name - "Oxidoreductase, short chain dehydrogenase/reductase family")	SCNU_RS15775(gene symbol - "not specified", gene name - "3-ketoacyl-ACP reductase", old locus tag - "SCNU_15994")	MSMEG_2206(gene symbol - "fabG", gene name - "3-ketoacyl-ACP reductase")	MSMEI_RS10875(gene symbol - "not specified", gene name - "3-oxoacyl-ACP synthase", old locus tag - "MSMEI_2154")		RER_RS26395(gene symbol - "not specified", gene name - "putative oxidoreductase", old locus tag - "RER_48560")	RHA1_RS13120(gene symbol - "not specified", gene name - "3-ketoacyl-ACP reductase", old locus tag - "RHA1_ro02695")	HMPREF0724_RS14720(gene symbol - "not specified", gene name - "dehydrogenase", old locus tag - "HMPREF0724_13529")	ROP_RS12770(gene symbol - "not specified", gene name - "3-oxoacyl-ACP reductase", old locus tag - "ROP_25690")	GPOL_RS18350(gene symbol - "not specified", gene name - "short-chain dehydrogenase", old locus tag - "GPOL_c36610")	NFA_RS15480(gene symbol - "not specified", gene name - "short-chain dehydrogenase", old locus tag - "nfa31010")									O987_15990(gene symbol - "not specified", gene name - "3-ketoacyl-ACP reductase")
	KR76_13785(gene symbol - "not specified", gene name - "short-chain dehydrogenase/reductase SDR")	G155_12455(gene symbol - "not specified", gene name - "short chain dehydrogenase")	D174_RS13225(gene symbol - "not specified", gene name - "3-oxoacyl-ACP reductase", old locus tag - "D174_13480")	M6_RAST_3364(gene symbol - "not specified", gene name - "Short-chain dehydrogenase/reductase in hypothetical Actinobacterial gene cluster")	SCNU_RS15790(gene symbol - "not specified", gene name - "3-ketoacyl-ACP reductase", old locus tag - "SCNU_16009")	MSMEG_2477(gene symbol - "not specified", gene name - "cyclopentanol dehydrogenase")	MSMEI_RS12185(gene symbol - "not specified", gene name - "cyclopentanol dehydrogenase", old locus tag - "MSMEI_2417")		RER_RS26615(gene symbol - "not specified", gene name - "putative 3-oxoacyl-[acyl-carrier-protein] reductase", old locus tag - "RER_49000")	RHA1_RS13270(gene symbol - "not specified", gene name - "3-ketoacyl-ACP reductase", old locus tag - "RHA1_ro02724")	HMPREF0724_RS15030(gene symbol - "not specified", gene name - "short-chain dehydrogenase", old locus tag - "HMPREF0724_12534")	ROP_RS13105(gene symbol - "not specified", gene name - "short-chain dehydrogenase", old locus tag - "ROP_26360")	GPOL_RS18600(gene symbol - "not specified", gene name - "short-chain dehydrogenase", old locus tag - "GPOL_c37110")	NFA_RS16125(gene symbol - "not specified", gene name - "short-chain dehydrogenase", old locus tag - "nfa32290")									O987_19840(gene symbol - "not specified", gene name - "3-oxoacyl-ACP reductase")
	KR76_13830(gene symbol - "not specified", gene name - "oxidoreductase")	G155_12915(gene symbol - "not specified", gene name - "3-oxoacyl-[acyl-carrier protein] reductase")	D174_RS15025(gene symbol - "not specified", gene name - "3-alpha-hydroxysteroid dehydrogenase", old locus tag - "D174_15310")	M6_RAST_3424(gene symbol - "not specified", gene name - "3-oxoacyl-[acyl-carrier protein] reductase")	SCNU_RS16455(gene symbol - "not specified", gene name - "short-chain dehydrogenase", old locus tag - "SCNU_16698")	MSMEG_2535(gene symbol - "not specified", gene name - "dehydrogenase/reductase SDR family protein member 10")	MSMEI_RS12475(gene symbol - "not specified", gene name - "short-chain dehydrogenase", old locus tag - "MSMEI_2475")		RER_RS26695(gene symbol - "not specified", gene name - "3-oxoacyl-ACP reductase", old locus tag - "RER_49160")	RHA1_RS13280(gene symbol - "not specified", gene name - "3-ketoacyl-ACP reductase", old locus tag - "RHA1_ro02726")	HMPREF0724_RS16205(gene symbol - "not specified", gene name - "alcohol dehydrogenase", old locus tag - "HMPREF0724_14916")	ROP_RS13380(gene symbol - "not specified", gene name - "3-oxoacyl-ACP reductase", old locus tag - "ROP_26930")	GPOL_RS18650(gene symbol - "not specified", gene name - "short-chain dehydrogenase", old locus tag - "GPOL_c37210")	NFA_RS16745(gene symbol - "not specified", gene name - "3-alpha-hydroxysteroid dehydrogenase", old locus tag - "nfa33550")									O987_21705(gene symbol - "not specified", gene name - "hypothetical protein")
	KR76_16320(gene symbol - "not specified", gene name - "short-chain dehydrogenase/reductase SDR")	G155_12920(gene symbol - "not specified", gene name - "short-chain dehydrogenase/reductase SDR")	D174_RS15040(gene symbol - "not specified", gene name - "hypothetical protein", old locus tag - "D174_15325")	M6_RAST_3457(gene symbol - "not specified", gene name - "3-oxoacyl-[acyl-carrier protein] reductase")	SCNU_RS17470(gene symbol - "not specified", gene name - "short-chain dehydrogenase", old locus tag - "SCNU_17732")	MSMEG_2536(gene symbol - "not specified", gene name - "3-oxoacyl-ACP reductase")	MSMEI_RS12480(gene symbol - "not specified", gene name - "3-oxoacyl-ACP reductase", old locus tag - "MSMEI_2476")		RER_RS26705(gene symbol - "not specified", gene name - "putative 3-oxoacyl-[acyl-carrier-protein] reductase", old locus tag - "RER_49180")	RHA1_RS13325(gene symbol - "not specified", gene name - "3-oxoacyl-ACP reductase", old locus tag - "RHA1_ro02735")	HMPREF0724_RS16765(gene symbol - "not specified", gene name - "oxidoreductase", old locus tag - "HMPREF0724_14816")	ROP_RS13530(gene symbol - "not specified", gene name - "3-oxoacyl-ACP synthase", old locus tag - "ROP_27250")	GPOL_RS19300(gene symbol - "not specified", gene name - "alcohol dehydrogenase", old locus tag - "GPOL_c38510")	NFA_RS16855(gene symbol - "not specified", gene name - "short-chain dehydrogenase", old locus tag - "nfa33770")									O987_21730(gene symbol - "not specified", gene name - "short-chain dehydrogenase")
	KR76_17660(gene symbol - "not specified", gene name - "short chain dehydrogenase")	G155_12965(gene symbol - "not specified", gene name - "3-alpha-(or 20-beta)-hydroxysteroid dehydrogenase")	D174_RS16205(gene symbol - "not specified", gene name - "3-oxoacyl-ACP synthase", old locus tag - "D174_16530")	M6_RAST_3851(gene symbol - "not specified", gene name - "Oxidoreductase")	SCNU_RS17760(gene symbol - "not specified", gene name - "short-chain dehydrogenase/reductase SDR", old locus tag - "SCNU_18032")	MSMEG_2548(gene symbol - "not specified", gene name - "3-oxoacyl-ACP reductase")	MSMEI_RS12540(gene symbol - "not specified", gene name - "3-oxoacyl-ACP reductase", old locus tag - "MSMEI_2489")		RER_RS26870(gene symbol - "not specified", gene name - "oxidoreductase", old locus tag - "RER_49520")	RHA1_RS13335(gene symbol - "not specified", gene name - "short-chain dehydrogenase", old locus tag - "RHA1_ro02737")	HMPREF0724_RS17485(gene symbol - "not specified", gene name - "3-alpha-hydroxysteroid dehydrogenase", old locus tag - "HMPREF0724_10398")	ROP_RS13575(gene symbol - "not specified", gene name - "oxidoreductase", old locus tag - "ROP_27350")	GPOL_RS19830(gene symbol - "not specified", gene name - "2-hydroxycyclohexane-1-carbonyl-CoA dehydrogenase", old locus tag - "GPOL_c39550")	NFA_RS16865(gene symbol - "not specified", gene name - "short-chain dehydrogenase", old locus tag - "nfa33790")									O987_22035(gene symbol - "not specified", gene name - "short-chain dehydrogenase")
	KR76_17740(gene symbol - "not specified", gene name - "3-oxoacyl-[acyl-carrier protein] reductase")	G155_14290(gene symbol - "not specified", gene name - "3-oxoacyl-[acyl-carrier protein] reductase")	D174_RS16495(gene symbol - "not specified", gene name - "short-chain dehydrogenase", old locus tag - "D174_16835")	M6_RAST_3924(gene symbol - "not specified", gene name - "Short chain dehydrogenase")	SCNU_RS17830(gene symbol - "not specified", gene name - "short-chain dehydrogenase", old locus tag - "SCNU_18102")	MSMEG_2566(gene symbol - "not specified", gene name - "3-alpha-(or 20-beta)-hydroxysteroid dehydrogenase")	MSMEI_RS12625(gene symbol - "not specified", gene name - "oxidoreductase", old locus tag - "MSMEI_2506")		RER_RS27455(gene symbol - "not specified", gene name - "putative oxidoreductase", old locus tag - "RER_50680")	RHA1_RS13855(gene symbol - "not specified", gene name - "3-oxoacyl-ACP reductase", old locus tag - "RHA1_ro02844")	HMPREF0724_RS17490(gene symbol - "not specified", gene name - "oxidoreductase", old locus tag - "HMPREF0724_10399")	ROP_RS14090(gene symbol - "not specified", gene name - "gluconate 5-dehydrogenase", old locus tag - "ROP_28410")	GPOL_RS21635(gene symbol - "not specified", gene name - "short-chain dehydrogenase", old locus tag - "GPOL_c43110")	NFA_RS16940(gene symbol - "not specified", gene name - "oxidoreductase", old locus tag - "nfa33940")									O987_22110(gene symbol - "not specified", gene name - "3-oxoacyl-ACP reductase")
	KR76_18030(gene symbol - "not specified", gene name - "Short-chain dehydrogenase/reductase SDR")	G155_15360(gene symbol - "not specified", gene name - "3-oxoacyl-[acyl-carrier protein] reductase")	D174_RS18040(gene symbol - "not specified", gene name - "oxidoreductase", old locus tag - "D174_18410")	M6_RAST_4072(gene symbol - "not specified", gene name - "short chain dehydrogenase")	SCNU_RS18665(gene symbol - "not specified", gene name - "diacetyl reductase", old locus tag - "SCNU_18948")	MSMEG_2598(gene symbol - "not specified", gene name - "short chain dehydrogenase")	MSMEI_RS12785(gene symbol - "not specified", gene name - "short-chain dehydrogenase", old locus tag - "MSMEI_2536")		RER_RS27465(gene symbol - "not specified", gene name - "putative oxidoreductase", old locus tag - "RER_50700")	RHA1_RS14150(gene symbol - "not specified", gene name - "short-chain dehydrogenase", old locus tag - "RHA1_ro02905")	HMPREF0724_RS17795(gene symbol - "not specified", gene name - "oxidoreductase", old locus tag - "HMPREF0724_10459")	ROP_RS14175(gene symbol - "not specified", gene name - "oxidoreductase", old locus tag - "ROP_28580")	GPOL_RS22670(gene symbol - "not specified", gene name - "3-oxoacyl-ACP synthase", old locus tag - "GPOL_c45160")	NFA_RS17015(gene symbol - "not specified", gene name - "3-ketoacyl-ACP reductase", old locus tag - "nfa34110")									O987_22160(gene symbol - "not specified", gene name - "short-chain dehydrogenase")
	KR76_18580(gene symbol - "not specified", gene name - "3-oxoacyl-[acyl-carrier protein] reductase")	G155_15380(gene symbol - "not specified", gene name - "3-oxoacyl-[acyl-carrier protein] reductase")	D174_RS19135(gene symbol - "not specified", gene name - "oxidoreductase", old locus tag - "D174_19525")	M6_RAST_4258(gene symbol - "not specified", gene name - "2,3-butanediol dehydrogenase, S-alcohol forming, (S)-acetoin-specific")	SCNU_RS19620(gene symbol - "not specified", gene name - "short-chain dehydrogenase", old locus tag - "SCNU_19962")	MSMEG_3009(gene symbol - "not specified", gene name - "2,5-dichloro-2,5-cyclohexadiene-1,4-diol dehydrogenase")	MSMEI_RS14815(gene symbol - "not specified", gene name - "2,5-dichloro-2,5-cyclohexadiene-1,4-diol dehydrogenase")		RER_RS27605(gene symbol - "not specified", gene name - "putative oxidoreductase", old locus tag - "RER_50980")	RHA1_RS14180(gene symbol - "not specified", gene name - "short-chain dehydrogenase", old locus tag - "RHA1_ro02912")	HMPREF0724_RS17865(gene symbol - "not specified", gene name - "short chain dehydrogenase/reductase", old locus tag - "HMPREF0724_10473")	ROP_RS15370(gene symbol - "not specified", gene name - "2-hydroxypropyl-CoM dehydrogenase", old locus tag - "ROP_31090")	GPOL_RS24315(gene symbol - "not specified", gene name - "short-chain dehydrogenase", old locus tag - "GPOL_c48450")	NFA_RS17020(gene symbol - "not specified", gene name - "3-ketoacyl-ACP reductase", old locus tag - "nfa34120")									O987_22245(gene symbol - "not specified", gene name - "short-chain dehydrogenase")
	KR76_20080(gene symbol - "not specified", gene name - "3-oxoacyl-[acyl-carrier protein] reductase")	G155_15455(gene symbol - "not specified", gene name - "short chain dehydrogenase family protein [imported]")	D174_RS20505(gene symbol - "not specified", gene name - "hypothetical protein", old locus tag - "D174_20915")	M6_RAST_4383(gene symbol - "not specified", gene name - "Short-chain dehydrogenase/reductase SDR")		MSMEG_3112(gene symbol - "not specified", gene name - "estradiol 17-beta-dehydrogenase 8")	MSMEI_RS15320(gene symbol - "not specified", gene name - "3-ketoacyl-ACP reductase", old locus tag - "MSMEI_3033")		RER_RS27700(gene symbol - "not specified", gene name - "putative oxidoreductase", old locus tag - "RER_51170")	RHA1_RS14630(gene symbol - "not specified", gene name - "3-oxoacyl-ACP reductase", old locus tag - "RHA1_ro03008")	HMPREF0724_RS18015(gene symbol - "not specified", gene name - "3-ketoacyl-ACP reductase", old locus tag - "HMPREF0724_10503")	ROP_RS15425(gene symbol - "not specified", gene name - "oxidoreductase", old locus tag - "ROP_31200")	GPOL_RS24575(gene symbol - "not specified", gene name - "short-chain dehydrogenase", old locus tag - "GPOL_c48970")	NFA_RS17360(gene symbol - "not specified", gene name - "3-oxoacyl-ACP reductase", old locus tag - "nfa34770")									O987_22325(gene symbol - "not specified", gene name - "3-hydroxy-2-methylbutyryl-CoA dehydrogenase")
	KR76_20415(gene symbol - "not specified", gene name - "3-oxoacyl-[acyl-carrier protein] reductase")	G155_16070(gene symbol - "not specified", gene name - "3-alpha-(or 20-beta)-hydroxysteroid dehydrogenase")	D174_RS21000(gene symbol - "not specified", gene name - "short-chain dehydrogenase", old locus tag - "D174_21435")	M6_RAST_4489(gene symbol - "not specified", gene name - "Enoyl-[acyl-carrier-protein] reductase [NADPH]")		MSMEG_3150(gene symbol - "fabG", gene name - "3-oxoacyl-ACP reductase")	MSMEI_RS15505(gene symbol - "not specified", gene name - "3-oxoacyl-[acyl-carrier-protein] reductase FabG", old locus tag - "MSMEI_3069")		RER_RS27885(gene symbol - "not specified", gene name - "hypothetical protein", old locus tag - "RER_51550")	RHA1_RS14735(gene symbol - "not specified", gene name - "3-oxoacyl-ACP synthase", old locus tag - "RHA1_ro03028")	HMPREF0724_RS18035(gene symbol - "not specified", gene name - "short-chain dehydrogenase", old locus tag - "HMPREF0724_10507")	ROP_RS15435(gene symbol - "not specified", gene name - "oxidoreductase", old locus tag - "ROP_31220")	GPOL_RS25445(gene symbol - "not specified", gene name - "diacetyl reductase", old locus tag - "GPOL_174p00490")	NFA_RS17420(gene symbol - "not specified", gene name - "3-ketoacyl-ACP reductase", old locus tag - "nfa34890")									O987_22380(gene symbol - "not specified", gene name - "hypothetical protein")
	KR76_22195(gene symbol - "not specified", gene name - "3-oxoacyl-[acyl-carrier protein] reductase")	G155_18635(gene symbol - "not specified", gene name - "short chain dehydrogenase")	D174_RS22235(gene symbol - "not specified", gene name - "short-chain dehydrogenase", old locus tag - "D174_22695")	M6_RAST_4575(gene symbol - "not specified", gene name - "3-oxoacyl-[acyl-carrier protein] reductase")		MSMEG_3262(gene symbol - "not specified", gene name - "L-xylulose reductase")	MSMEI_RS16055(gene symbol - "not specified", gene name - "L-xylulose reductase")		RER_RS27985(gene symbol - "not specified", gene name - "oxidoreductase", old locus tag - "RER_51750")	RHA1_RS14990(gene symbol - "not specified", gene name - "short-chain dehydrogenase", old locus tag - "RHA1_ro03080")	HMPREF0724_RS18100(gene symbol - "not specified", gene name - "oxidoreductase", old locus tag - "HMPREF0724_10520")	ROP_RS15825(gene symbol - "not specified", gene name - "dehydrogenase", old locus tag - "ROP_32070")	GPOL_RS25745(gene symbol - "not specified", gene name - "3-alpha-hydroxysteroid dehydrogenase", old locus tag - "GPOL_174p01110")	NFA_RS18815(gene symbol - "not specified", gene name - "3-ketoacyl-ACP reductase", old locus tag - "nfa37670")									O987_22665(gene symbol - "not specified", gene name - "oxidoreductase")
	KR76_22350(gene symbol - "not specified", gene name - "3-oxoacyl-[acyl-carrier protein] reductase")	G155_18785(gene symbol - "not specified", gene name - "Enoyl-[acyl-carrier-protein] reductase [NADPH]")	D174_RS23360(gene symbol - "not specified", gene name - "short-chain dehydrogenase", old locus tag - "D174_23835")	M6_RAST_4657(gene symbol - "not specified", gene name - "3-oxoacyl-[acyl-carrier protein] reductase")		MSMEG_3367(gene symbol - "not specified", gene name - "short-chain dehydrogenase/reductase SDR")	MSMEI_RS16585(gene symbol - "not specified", gene name - "short-chain dehydrogenase", old locus tag - "MSMEI_3287")		RER_RS28160(gene symbol - "not specified", gene name - "3-oxoacyl-[acyl-carrier-protein] reductase", old locus tag - "RER_52100")	RHA1_RS15610(gene symbol - "not specified", gene name - "3-oxoacyl-ACP reductase", old locus tag - "RHA1_ro03213")	HMPREF0724_RS18225(gene symbol - "not specified", gene name - "oxidoreductase", old locus tag - "HMPREF0724_10546")	ROP_RS16855(gene symbol - "not specified", gene name - "short-chain dehydrogenase", old locus tag - "ROP_34130")		NFA_RS23120(gene symbol - "not specified", gene name - "short-chain dehydrogenase", old locus tag - "nfa46620")									O987_27335(gene symbol - "not specified", gene name - "short-chain dehydrogenase")
	KR76_22360(gene symbol - "not specified", gene name - "20-beta-hydroxysteroid dehydrogenase fabG3")	G155_18820(gene symbol - "not specified", gene name - "short chain dehydrogenase")				MSMEG_3379(gene symbol - "not specified", gene name - "2-deoxy-D-gluconate 3-dehydrogenase")	MSMEI_RS16640(gene symbol - "not specified", gene name - "2-deoxy-D-gluconate 3-dehydrogenase", old locus tag - "MSMEI_3298")		RER_RS28395(gene symbol - "not specified", gene name - "short-chain dehydrogenase", old locus tag - "RER_52570")	RHA1_RS15615(gene symbol - "not specified", gene name - "short-chain dehydrogenase", old locus tag - "RHA1_ro03214")	HMPREF0724_RS18310(gene symbol - "not specified", gene name - "3-oxoacyl-ACP reductase", old locus tag - "HMPREF0724_10563")	ROP_RS16905(gene symbol - "not specified", gene name - "oxidoreductase", old locus tag - "ROP_34230")		NFA_RS23835(gene symbol - "not specified", gene name - "3-alpha-hydroxysteroid dehydrogenase", old locus tag - "nfa48060")									O987_27345(gene symbol - "not specified", gene name - "gluconate 2-dehydrogenase")
	KR76_22405(gene symbol - "not specified", gene name - "3-oxoacyl-[acyl-carrier protein] reductase")	G155_20480(gene symbol - "not specified", gene name - "3-oxoacyl-[acyl-carrier protein] reductase")				MSMEG_3420(gene symbol - "not specified", gene name - "gluconate 5-dehydrogenase")	MSMEI_RS16850(gene symbol - "not specified", gene name - "gluconate 5-dehydrogenase", old locus tag - "MSMEI_3341")		RER_RS29345(gene symbol - "not specified", gene name - "3-ketoacyl-ACP reductase", old locus tag - "RER_54510")	RHA1_RS15990(gene symbol - "not specified", gene name - "gluconate 5-dehydrogenase", old locus tag - "RHA1_ro03299")	HMPREF0724_RS18480(gene symbol - "not specified", gene name - "short-chain dehydrogenase", old locus tag - "HMPREF0724_10597")	ROP_RS18315(gene symbol - "not specified", gene name - "short-chain dehydrogenase", old locus tag - "ROP_37110")		NFA_RS26950(gene symbol - "not specified", gene name - "2-deoxy-D-gluconate 3-dehydrogenase", old locus tag - "nfa54300")									O987_28175(gene symbol - "not specified", gene name - "3-ketoacyl-ACP reductase")
	KR76_22670(gene symbol - "not specified", gene name - "3-oxoacyl-[acyl-carrier protein] reductase")	G155_20530(gene symbol - "not specified", gene name - "Oxidoreductase, short-chain dehydrogenase/reductase family")				MSMEG_3515(gene symbol - "not specified", gene name - "3-alpha-(or 20-beta)-hydroxysteroid dehydrogenase")	MSMEI_RS17310(gene symbol - "not specified", gene name - "3-alpha-hydroxysteroid dehydrogenase", old locus tag - "MSMEI_3435")		RER_RS29495(gene symbol - "not specified", gene name - "putative oxidoreductase", old locus tag - "RER_54810")	RHA1_RS17530(gene symbol - "not specified", gene name - "short-chain dehydrogenase", old locus tag - "RHA1_ro03614")	HMPREF0724_RS20125(gene symbol - "not specified", gene name - "short-chain dehydrogenase", old locus tag - "HMPREF0724_11333")	ROP_RS19005(gene symbol - "not specified", gene name - "3-ketoacyl-ACP reductase", old locus tag - "ROP_38480")		NFA_RS27215(gene symbol - "not specified", gene name - "short-chain dehydrogenase", old locus tag - "nfa54820")									O987_28195(gene symbol - "not specified", gene name - "short-chain dehydrogenase")
	KR76_22725(gene symbol - "not specified", gene name - "3-oxoacyl-[acyl-carrier protein] reductase")	G155_20720(gene symbol - "not specified", gene name - "3-oxoacyl-[acyl-carrier protein] reductase")				MSMEG_3581(gene symbol - "not specified", gene name - "FabG protein")	MSMEI_RS17630(gene symbol - "not specified", gene name - "oxidoreductase", old locus tag - "MSMEI_3500")		RER_RS29520(gene symbol - "not specified", gene name - "3-oxoacyl-[acyl-carrier-protein] reductase", old locus tag - "RER_54860")	RHA1_RS18630(gene symbol - "not specified", gene name - "short-chain dehydrogenase", old locus tag - "RHA1_ro03841")	HMPREF0724_RS21375(gene symbol - "not specified", gene name - "oxidoreductase", old locus tag - "HMPREF0724_11599")	ROP_RS19010(gene symbol - "not specified", gene name - "short-chain dehydrogenase", old locus tag - "ROP_38490")
	KR76_22810(gene symbol - "not specified", gene name - "3-oxoacyl-[acyl-carrier protein] reductase")	G155_20790(gene symbol - "not specified", gene name - "3-oxoacyl-[acyl-carrier protein] reductase")				MSMEG_3604(gene symbol - "not specified", gene name - "sorbitol utilization protein SOU2")	MSMEI_RS17735(gene symbol - "not specified", gene name - "short-chain dehydrogenase", old locus tag - "MSMEI_3520")		RER_RS29530(gene symbol - "not specified", gene name - "3-ketoacyl-ACP reductase", old locus tag - "RER_54880")	RHA1_RS19310(gene symbol - "not specified", gene name - "3-ketoacyl-ACP reductase", old locus tag - "RHA1_ro03978")	HMPREF0724_RS22980(gene symbol - "not specified", gene name - "short-chain dehydrogenase", old locus tag - "HMPREF0724_13087")	ROP_RS20125(gene symbol - "not specified", gene name - "gluconate 5-dehydrogenase", old locus tag - "ROP_40690")
	KR76_23000(gene symbol - "not specified", gene name - "20-beta-hydroxysteroid dehydrogenase fabG3")	G155_20835(gene symbol - "not specified", gene name - "Short chain dehydrogenase")				MSMEG_3607(gene symbol - "not specified", gene name - "short chain dehydrogenase")	MSMEI_RS17750(gene symbol - "not specified", gene name - "short-chain dehydrogenase", old locus tag - "MSMEI_3523")		RER_RS30075(gene symbol - "not specified", gene name - "short-chain dehydrogenase", old locus tag - "RER_55960")	RHA1_RS19315(gene symbol - "not specified", gene name - "short-chain dehydrogenase", old locus tag - "RHA1_ro03979")	HMPREF0724_RS23180(gene symbol - "not specified", gene name - "3-oxoacyl-ACP reductase", old locus tag - "HMPREF0724_13127")	ROP_RS21790(gene symbol - "not specified", gene name - "3-oxoacyl-ACP reductase", old locus tag - "ROP_43960")
	KR76_23185(gene symbol - "not specified", gene name - "3-oxoacyl-[acyl-carrier protein] reductase")	G155_20980(gene symbol - "not specified", gene name - "3-oxoacyl-[acyl-carrier protein] reductase")				MSMEG_3912(gene symbol - "not specified", gene name - "acetoacetyl-CoA reductase")	MSMEI_RS19230(gene symbol - "not specified", gene name - "acetoacetyl-CoA reductase", old locus tag - "MSMEI_3823")		RER_RS30520(gene symbol - "not specified", gene name - "putative oxidoreductase", old locus tag - "RER_56850")	RHA1_RS20120(gene symbol - "not specified", gene name - "gluconate 5-dehydrogenase", old locus tag - "RHA1_ro04137")		ROP_RS22725(gene symbol - "not specified", gene name - "3-ketoacyl-ACP reductase", old locus tag - "ROP_45820")
	KR76_23250(gene symbol - "not specified", gene name - "3-oxoacyl-[acyl-carrier protein] reductase")	G155_22760(gene symbol - "not specified", gene name - "3-oxoacyl-[acyl-carrier protein] reductase")				MSMEG_3994(gene symbol - "not specified", gene name - "short chain dehydrogenase")	MSMEI_RS19620(gene symbol - "not specified", gene name - "short-chain dehydrogenase", old locus tag - "MSMEI_3901")			RHA1_RS22750(gene symbol - "not specified", gene name - "short-chain dehydrogenase", old locus tag - "RHA1_ro04662")		ROP_RS22745(gene symbol - "not specified", gene name - "2-hydroxycyclohexane-1-carbonyl-CoA dehydrogenase", old locus tag - "ROP_45860")
	KR76_23255(gene symbol - "not specified", gene name - "Dehydrogenases with different specificities (related to short-chain alcohol dehydrogenases)")	G155_23305(gene symbol - "not specified", gene name - "Short-chain dehydrogenase/reductase SDR")				MSMEG_4074(gene symbol - "not specified", gene name - "peroxisomal trans-2-enoyl-CoA reductase")	MSMEI_RS19975(gene symbol - "not specified", gene name - "short-chain dehydrogenase", old locus tag - "MSMEI_3975")			RHA1_RS23210(gene symbol - "not specified", gene name - "short-chain dehydrogenase", old locus tag - "RHA1_ro04755")		ROP_RS22875(gene symbol - "not specified", gene name - "short-chain dehydrogenase", old locus tag - "ROP_46140")
	KR76_23275(gene symbol - "not specified", gene name - "D-beta-hydroxybutyrate dehydrogenase")	G155_23385(gene symbol - "not specified", gene name - "3-oxoacyl-[acyl-carrier protein] reductase")				MSMEG_4117(gene symbol - "not specified", gene name - "2-deoxy-D-gluconate 3-dehydrogenase")	MSMEI_RS20195(gene symbol - "not specified", gene name - "2-deoxy-D-gluconate 3-dehydrogenase", old locus tag - "MSMEI_4018")			RHA1_RS23215(gene symbol - "not specified", gene name - "short-chain dehydrogenase", old locus tag - "RHA1_ro04756")		ROP_RS22955(gene symbol - "not specified", gene name - "2,3-dihydroxy-2,3-dihydro-p-cumate dehydrogenase", old locus tag - "ROP_46310")
	KR76_24195(gene symbol - "not specified", gene name - "Dehydrogenases with different specificities (related to short-chain alcohol dehydrogenases)")	G155_24175(gene symbol - "not specified", gene name - "3-oxoacyl-[acyl-carrier protein] reductase")				MSMEG_4169(gene symbol - "not specified", gene name - "3-oxoacyl-ACP reductase")	MSMEI_RS20440(gene symbol - "not specified", gene name - "3-oxoacyl-ACP reductase", old locus tag - "MSMEI_4071")			RHA1_RS23250(gene symbol - "not specified", gene name - "short-chain dehydrogenase", old locus tag - "RHA1_ro04763")		ROP_RS23090(gene symbol - "not specified", gene name - "oxidoreductase", old locus tag - "ROP_46580")
	KR76_25085(gene symbol - "not specified", gene name - "3-alpha-(or 20-beta)-hydroxysteroid dehydrogenase")	G155_24200(gene symbol - "not specified", gene name - "short-chain dehydrogenase/reductase SDR")				MSMEG_4351(gene symbol - "not specified", gene name - "oxidoreductase YjgI")	MSMEI_RS21325(gene symbol - "not specified", gene name - "3-ketoacyl-ACP reductase", old locus tag - "MSMEI_4250")			RHA1_RS23265(gene symbol - "not specified", gene name - "short-chain dehydrogenase", old locus tag - "RHA1_ro04766")		ROP_RS23095(gene symbol - "not specified", gene name - "3-oxoacyl-ACP reductase", old locus tag - "ROP_46590")
	KR76_25945(gene symbol - "not specified", gene name - "Oxidoreductase, short chain dehydrogenase/reductase family")	G155_28310(gene symbol - "not specified", gene name - "Short-chain dehydrogenase/reductase SDR")				MSMEG_4358(gene symbol - "not specified", gene name - "D-beta-hydroxybutyrate dehydrogenase")	MSMEI_RS21360(gene symbol - "not specified", gene name - "oxidoreductase", old locus tag - "MSMEI_4257")			RHA1_RS23405(gene symbol - "not specified", gene name - "2,3-dihydroxybenzoate-2,3-dehydrogenase", old locus tag - "RHA1_ro04794")		ROP_RS23600(gene symbol - "not specified", gene name - "short-chain dehydrogenase", old locus tag - "ROP_47600")
	KR76_27040(gene symbol - "not specified", gene name - "3-oxoacyl-[acyl-carrier protein] reductase")	G155_29245(gene symbol - "not specified", gene name - "3-oxoacyl-[acyl-carrier protein] reductase")				MSMEG_4382(gene symbol - "not specified", gene name - "dehydrogenase/reductase SDR family protein member 10")	MSMEI_RS21465(gene symbol - "not specified", gene name - "3-ketoacyl-ACP reductase", old locus tag - "MSMEI_4279")			RHA1_RS24355(gene symbol - "not specified", gene name - "short-chain dehydrogenase", old locus tag - "RHA1_ro04980")		ROP_RS24045(gene symbol - "not specified", gene name - "short-chain dehydrogenase", old locus tag - "ROP_48470")
		G155_29715(gene symbol - "not specified", gene name - "3-oxoacyl-[acyl-carrier protein] reductase")				MSMEG_4800(gene symbol - "not specified", gene name - "3-oxoacyl-ACP reductase")	MSMEI_RS23465(gene symbol - "not specified", gene name - "3-oxoacyl-ACP reductase", old locus tag - "MSMEI_4676")			RHA1_RS25815(gene symbol - "not specified", gene name - "diacetyl reductase", old locus tag - "RHA1_ro05279")		ROP_RS24050(gene symbol - "not specified", gene name - "short-chain dehydrogenase", old locus tag - "ROP_48480")
		G155_29790(gene symbol - "not specified", gene name - "3-oxoacyl-[acyl-carrier protein] reductase")				MSMEG_4835(gene symbol - "not specified", gene name - "3-oxoacyl-ACP reductase")	MSMEI_RS23640(gene symbol - "not specified", gene name - "3-oxoacyl-ACP reductase", old locus tag - "MSMEI_4711")			RHA1_RS25880(gene symbol - "not specified", gene name - "oxidoreductase", old locus tag - "RHA1_ro05294")		ROP_RS24085(gene symbol - "not specified", gene name - "short-chain dehydrogenase", old locus tag - "ROP_48550")
						MSMEG_4850(gene symbol - "not specified", gene name - "short-chain dehydrogenase/reductase SDR")	MSMEI_RS23710(gene symbol - "not specified", gene name - "oxidoreductase", old locus tag - "MSMEI_4725")			RHA1_RS26335(gene symbol - "not specified", gene name - "3-oxoacyl-ACP reductase", old locus tag - "RHA1_ro05394")		ROP_RS24100(gene symbol - "not specified", gene name - "short-chain dehydrogenase", old locus tag - "ROP_48580")
						MSMEG_4859(gene symbol - "not specified", gene name - "oxidoreductase, short chain dehydrogenase/reductase")	MSMEI_RS23755(gene symbol - "not specified", gene name - "oxidoreductase", old locus tag - "MSMEI_4734")			RHA1_RS26380(gene symbol - "not specified", gene name - "3-oxoacyl-ACP reductase", old locus tag - "RHA1_ro05403")		ROP_RS24235(gene symbol - "not specified", gene name - "2,3-dihydroxybenzoate-2,3-dehydrogenase", old locus tag - "ROP_48850")
						MSMEG_5020(gene symbol - "not specified", gene name - "acetoin(diacetyl) reductase")	MSMEI_RS24550(gene symbol - "not specified", gene name - "diacetyl reductase", old locus tag - "MSMEI_4892")			RHA1_RS26425(gene symbol - "not specified", gene name - "3-alpha-hydroxysteroid dehydrogenase", old locus tag - "RHA1_ro05413")		ROP_RS25070(gene symbol - "not specified", gene name - "short-chain dehydrogenase", old locus tag - "ROP_50470")
						MSMEG_5234(gene symbol - "not specified", gene name - "short-chain dehydrogenase/reductase SDR")	MSMEI_RS25610(gene symbol - "not specified", gene name - "short-chain dehydrogenase", old locus tag - "MSMEI_5096")			RHA1_RS27640(gene symbol - "not specified", gene name - "short-chain dehydrogenase", old locus tag - "RHA1_ro05664")		ROP_RS26400(gene symbol - "not specified", gene name - "diacetyl reductase", old locus tag - "ROP_53210")
						MSMEG_5300(gene symbol - "not specified", gene name - "short-chain type dehydrogenase/reductase")	MSMEI_RS25925(gene symbol - "not specified", gene name - "3-ketoacyl-ACP reductase", old locus tag - "MSMEI_5157")			RHA1_RS27895(gene symbol - "not specified", gene name - "short-chain dehydrogenase", old locus tag - "RHA1_ro05715")		ROP_RS26610(gene symbol - "not specified", gene name - "oxidoreductase", old locus tag - "ROP_53620")
						MSMEG_5466(gene symbol - "not specified", gene name - "oxidoreductase")	MSMEI_RS26725(gene symbol - "not specified", gene name - "oxidoreductase", old locus tag - "MSMEI_5315")			RHA1_RS28265(gene symbol - "not specified", gene name - "oxidoreductase", old locus tag - "RHA1_ro05790")		ROP_RS28405(gene symbol - "not specified", gene name - "short-chain dehydrogenase", old locus tag - "ROP_57260")
						MSMEG_5568(gene symbol - "not specified", gene name - "clavaldehyde dehydrogenase")	MSMEI_RS27250(gene symbol - "not specified", gene name - "aldehyde dehydrogenase", old locus tag - "MSMEI_5417")			RHA1_RS28360(gene symbol - "not specified", gene name - "3-oxoacyl-ACP reductase", old locus tag - "RHA1_ro05809")		ROP_RS28685(gene symbol - "not specified", gene name - "short-chain dehydrogenase", old locus tag - "ROP_57810")
						MSMEG_5569(gene symbol - "not specified", gene name - "clavaldehyde dehydrogenase")	MSMEI_RS27255(gene symbol - "not specified", gene name - "oxidoreductase", old locus tag - "MSMEI_5418")			RHA1_RS28475(gene symbol - "not specified", gene name - "3-oxoacyl-ACP reductase", old locus tag - "RHA1_ro05832")		ROP_RS29055(gene symbol - "not specified", gene name - "oxidoreductase", old locus tag - "ROP_58510")
						MSMEG_5584(gene symbol - "not specified", gene name - "short chain dehydrogenase")	MSMEI_RS27330(gene symbol - "not specified", gene name - "short-chain dehydrogenase", old locus tag - "MSMEI_5435")			RHA1_RS34185(gene symbol - "not specified", gene name - "3-oxoacyl-ACP reductase", old locus tag - "RHA1_ro06991")		ROP_RS29145(gene symbol - "not specified", gene name - "3-oxoacyl-ACP reductase")
						MSMEG_5596(gene symbol - "not specified", gene name - "oxidoreductase")	MSMEI_RS27385(gene symbol - "not specified", gene name - "oxidoreductase", old locus tag - "MSMEI_5445")			RHA1_RS35210(gene symbol - "not specified", gene name - "3-oxoacyl-ACP reductase", old locus tag - "RHA1_ro07213")		ROP_RS29265(gene symbol - "not specified", gene name - "3-oxoacyl-ACP reductase", old locus tag - "ROP_58940")
						MSMEG_5632(gene symbol - "not specified", gene name - "oxidoreductase, short chain dehydrogenase/reductase")	MSMEI_RS27565(gene symbol - "not specified", gene name - "oxidoreductase", old locus tag - "MSMEI_5482")			RHA1_RS41570(gene symbol - "not specified", gene name - "oxidoreductase", old locus tag - "RHA1_ro10178")		ROP_RS34800(gene symbol - "not specified", gene name - "3-oxoacyl-ACP reductase", old locus tag - "ROP_70010")
						MSMEG_5802(gene symbol - "not specified", gene name - "oxidoreductase, short chain dehydrogenase/reductase")	MSMEI_RS28400(gene symbol - "not specified", gene name - "short-chain dehydrogenase", old locus tag - "MSMEI_5648")			RHA1_RS41575(gene symbol - "not specified", gene name - "short-chain dehydrogenase", old locus tag - "RHA1_ro10179")		ROP_RS35160(gene symbol - "not specified", gene name - "oxidoreductase", old locus tag - "ROP_70730")
						MSMEG_5858(gene symbol - "not specified", gene name - "short chain dehydrogenase")	MSMEI_RS28670(gene symbol - "not specified", gene name - "short-chain dehydrogenase", old locus tag - "MSMEI_5699")			RHA1_RS42390(gene symbol - "not specified", gene name - "short-chain dehydrogenase", old locus tag - "RHA1_ro10358")		ROP_RS35240(gene symbol - "not specified", gene name - "short-chain dehydrogenase", old locus tag - "ROP_70930")
						MSMEG_6340(gene symbol - "not specified", gene name - "short-chain dehydrogenase/reductase SDR")	MSMEI_RS31040(gene symbol - "not specified", gene name - "short-chain dehydrogenase", old locus tag - "MSMEI_6173")			RHA1_RS42940(gene symbol - "not specified", gene name - "hypothetical protein", old locus tag - "RHA1_ro11023")		ROP_RS35480(gene symbol - "not specified", gene name - "short-chain dehydrogenase", old locus tag - "ROP_71420")
						MSMEG_6538(gene symbol - "not specified", gene name - "3-oxoacyl-ACP reductase")	MSMEI_RS32020(gene symbol - "not specified", gene name - "3-oxoacyl-ACP reductase", old locus tag - "MSMEI_6363")			RHA1_RS43550(gene symbol - "not specified", gene name - "3-oxoacyl-[acyl-carrier-protein] reductase", old locus tag - "RHA1_ro11162")		ROP_RS35490(gene symbol - "not specified", gene name - "oxidoreductase", old locus tag - "ROP_71440")
						MSMEG_6626(gene symbol - "not specified", gene name - "short-chain dehydrogenase/reductase SDR")	MSMEI_RS32450(gene symbol - "not specified", gene name - "oxidoreductase", old locus tag - "MSMEI_6448")			RHA1_RS43635(gene symbol - "not specified", gene name - "3-oxoacyl-[acyl-carrier-protein] reductase", old locus tag - "RHA1_ro11180")		ROP_RS35505(gene symbol - "not specified", gene name - "short-chain dehydrogenase", old locus tag - "ROP_71470")
						MSMEG_6709(gene symbol - "not specified", gene name - "cyclopentanol dehydrogenase")	MSMEI_RS32850(gene symbol - "not specified", gene name - "cyclopentanol dehydrogenase", old locus tag - "MSMEI_6527")			RHA1_ro08448(gene symbol - "not specified", gene name - "probable 3-oxoacyl-[acyl-carrier protein] reductase")		ROP_RS39130(gene symbol - "not specified", gene name - "oxidoreductase", old locus tag - "ROP_pROB02-00990")
						MSMEG_6753(gene symbol - "not specified", gene name - "oxidoreductase, short chain dehydrogenase/reductase")	MSMEI_RS33065(gene symbol - "not specified", gene name - "short-chain dehydrogenase", old locus tag - "MSMEI_6571")			RHA1_ro08469(gene symbol - "not specified", gene name - "probable 3-oxoacyl-[acyl-carrier protein] reductase")		ROP_RS39540(gene symbol - "not specified", gene name - "oxidoreductase", old locus tag - "ROP_pROB02-01890")
						MSMEG_6823(gene symbol - "not specified", gene name - "short-chain dehydrogenase/reductase SDR")	MSMEI_RS33415(gene symbol - "not specified", gene name - "oxidoreductase", old locus tag - "MSMEI_6642")			RHA1_ro08508(gene symbol - "not specified", gene name - "3-oxoacyl-[acyl-carrier-protein] reductase")
						MSMEG_6859(gene symbol - "not specified", gene name - "oxidoreductase")	MSMEI_RS33590(gene symbol - "not specified", gene name - "oxidoreductase", old locus tag - "MSMEI_6676")			RHA1_ro08512(gene symbol - "not specified", gene name - "short-chain alcohol dehydrogenase")
										RHA1_ro08630(gene symbol - "not specified", gene name - "oxidoreductase")
										RHA1_ro09032(gene symbol - "not specified", gene name - "short-chained dehydrogenase")
										RHA1_ro09067(gene symbol - "not specified", gene name - "probable glucose dehydrogenase")
										RHA1_ro09079(gene symbol - "not specified", gene name - "short-chained dehydrogenase")
group 2	KR76_00315(gene symbol - "not specified", gene name - "Pyrimidine ABC transporter, ATP-binding protein")	G155_00555(gene symbol - "not specified", gene name - "ABC-type nitrate/sulfonate/bicarbonate transport system, ATPase component")	D174_RS00035(gene symbol - "glnQ", gene name - "arginine ABC transporter ATP-binding protein", old locus tag - "D174_00030")	M6_RAST_0006(gene symbol - "not specified", gene name - "Ferric iron ABC transporter, ATP-binding protein")	SCNU_RS00410(gene symbol - "not specified", gene name - "peptide ABC transporter ATP-binding protein", old locus tag - "SCNU_00400")	MSMEG_0116(gene symbol - "not specified", gene name - "taurine import ATP-binding protein TauB")	MSMEI_RS00580(gene symbol - "not specified", gene name - "ABC transporter", old locus tag - "MSMEI_0111")	Rv0986(gene symbol - "not specified", gene name - "Probable adhesion component transport ATP-binding protein ABC transporter")	RER_RS02455(gene symbol - "not specified", gene name - "putative ABC transporter ATP-binding protein", old locus tag - "RER_01010")	RHA1_RS01375(gene symbol - "ssuB", gene name - "Aliphatic sulfonates import ATP-binding protein SsuB 1", old locus tag - "RHA1_ro00272")	HMPREF0724_RS00865(gene symbol - "not specified", gene name - "sulfate ABC transporter ATP-binding protein", old locus tag - "HMPREF0724_14571")	ROP_RS01440(gene symbol - "not specified", gene name - "ABC transporter ATP-binding protein", old locus tag - "ROP_03110")	GPOL_RS00630(gene symbol - "not specified", gene name - "glycine betaine ABC transporter ATP-binding protein", old locus tag - "GPOL_c01250")	NFA_RS05845(gene symbol - "not specified", gene name - "sulfonate ABC transporter ATP-binding protein", old locus tag - "nfa11510")	BLON_RS00125(gene symbol - "phnC", gene name - "phosphonate ABC transporter ATP-binding protein", old locus tag - "Blon_0022")	CPF_0118(gene symbol - "not specified", gene name - "ABC transporter, ATP-binding protein")	HDCHBGLK_00103(gene symbol - "cbiO", gene name - "Cobalt import ATP-binding protein CbiO")	AW869_00195(gene symbol - "not specified", gene name - "sulfate ABC transporter ATP-binding protein")	lmo0194(gene symbol - "not specified", gene name - "ABC transporter, ATP-binding protein")	PHAL_RS0102790(gene symbol - "not specified", gene name - "ABC transporter ATP-binding protein")	ACY05_00280(gene symbol - "not specified", gene name - "cell division protein FtsE")	LPA65_00455(gene symbol - "not specified", gene name - "ABC transporter ATP-binding protein")	O987_00700(gene symbol - "not specified", gene name - "ABC transporter ATP-binding protein")
	KR76_00845(gene symbol - "not specified", gene name - "ABC transporter ATP-binding protein")	G155_03265(gene symbol - "not specified", gene name - "Phosphonate ABC transporter ATP-binding protein")	D174_RS00165(gene symbol - "not specified", gene name - "glycine/betaine ABC transporter ATPase", old locus tag - "D174_00170")	M6_RAST_0545(gene symbol - "not specified", gene name - "Putrescine transport ATP-binding protein PotA (TC 3.A.1.11.1)")	SCNU_RS00775(gene symbol - "not specified", gene name - "ABC transporter", old locus tag - "SCNU_00765")	MSMEG_0178(gene symbol - "not specified", gene name - "ATP-binding protein")	MSMEI_RS00895(gene symbol - "not specified", gene name - "ATP-binding protein", old locus tag - "MSMEI_0174")	Rv1238(gene symbol - "sugC", gene name - "Probable sugar-transport ATP-binding protein ABC transporter SugC")	RER_RS05640(gene symbol - "not specified", gene name - "peptide ABC transporter ATP-binding protein", old locus tag - "RER_07290")	RHA1_RS03815(gene symbol - "not specified", gene name - "arginine ABC transporter ATP-binding protein", old locus tag - "RHA1_ro00801")	HMPREF0724_RS02940(gene symbol - "not specified", gene name - "ABC transporter-like protein", old locus tag - "HMPREF0724_11691")	ROP_RS03425(gene symbol - "not specified", gene name - "arginine ABC transporter ATP-binding protein", old locus tag - "ROP_07110")	GPOL_RS02700(gene symbol - "not specified", gene name - "ABC transporter", old locus tag - "GPOL_c05430")	NFA_RS07150(gene symbol - "not specified", gene name - "sulfate/thiosulfate import ATP-binding protein CysA", old locus tag - "nfa14070")	BLON_RS00705(gene symbol - "not specified", gene name - "ABC transporter ATP-binding protein", old locus tag - "Blon_0133")	CPF_0188(gene symbol - "cbiO", gene name - "cobalt ABC transporter, ATP-binding protein")	HDCHBGLK_00131(gene symbol - "lolD_1", gene name - "Lipoprotein-releasing system ATP-binding protein LolD")	AW869_01065(gene symbol - "not specified", gene name - "ectoine/hydroxyectoine ABC transporter ATP-binding protein EhuA")	lmo0278(gene symbol - "not specified", gene name - "sugar ABC transporter ATP-binding protein")	PHAL_RS0103065(gene symbol - "not specified", gene name - "ATP-binding cassette domain-containing protein")	ACY05_02195(gene symbol - "not specified", gene name - "ABC transporter ATP-binding protein")	LPA65_00665(gene symbol - "not specified", gene name - "ATP-binding cassette domain-containing protein")	O987_00790(gene symbol - "not specified", gene name - "ABC transporter ATP-binding protein")
	KR76_01015(gene symbol - "not specified", gene name - "putative ABC transporter ATP-binding protein")	G155_03565(gene symbol - "not specified", gene name - "ABC-type nitrate/sulfonate/bicarbonate transport system, ATPase component")	D174_RS00815(gene symbol - "not specified", gene name - "spermidine/putrescine ABC transporter ATP-binding protein", old locus tag - "D174_00850")	M6_RAST_0646(gene symbol - "not specified", gene name - "ATPase component BioM of energizing module of biotin ECF transporter")	SCNU_RS01580(gene symbol - "not specified", gene name - "sulfate ABC transporter ATP-binding protein", old locus tag - "SCNU_01580")	MSMEG_0488(gene symbol - "not specified", gene name - "ABC transporter ATP-binding protein")	MSMEI_RS02405(gene symbol - "not specified", gene name - "ABC transporter ATP-binding protein", old locus tag - "MSMEI_0475")	Rv1859(gene symbol - "modC", gene name - "Probable molybdenum-transport ATP-binding protein ABC transporter ModC")	RER_RS06090(gene symbol - "not specified", gene name - "nitrate ABC transporter ATPase", old locus tag - "RER_08240")	RHA1_RS04710(gene symbol - "not specified", gene name - "arginine ABC transporter ATP-binding protein", old locus tag - "RHA1_ro00981")	HMPREF0724_RS05860(gene symbol - "not specified", gene name - "arginine ABC transporter ATP-binding protein", old locus tag - "HMPREF0724_10209")	ROP_RS04310(gene symbol - "not specified", gene name - "ABC transporter", old locus tag - "ROP_08880")	GPOL_RS02850(gene symbol - "not specified", gene name - "ABC transporter", old locus tag - "GPOL_c05730")	NFA_RS09220(gene symbol - "not specified", gene name - "sulfonate ABC transporter ATP-binding protein", old locus tag - "nfa18280")	BLON_RS01065(gene symbol - "not specified", gene name - "ABC transporter ATP-binding protein", old locus tag - "Blon_0201")	CPF_0296(gene symbol - "not specified", gene name - "putative cell division ATP-binding protein FtsE")	HDCHBGLK_00136(gene symbol - "bceA_1", gene name - "Bacitracin export ATP-binding protein BceA")	AW869_02130(gene symbol - "not specified", gene name - "ATP-binding protein")	lmo0284(gene symbol - "not specified", gene name - "ABC transporter ATP-binding protein")	PHAL_RS0103620(gene symbol - "not specified", gene name - "ABC transporter ATP-binding protein")	ACY05_02660(gene symbol - "not specified", gene name - "macrolide ABC transporter ATP-binding protein")	LPA65_00805(gene symbol - "not specified", gene name - "ABC transporter ATP-binding protein")	O987_01470(gene symbol - "not specified", gene name - "toluene ABC transporter ATP-binding protein")
	KR76_02190(gene symbol - "not specified", gene name - "Maltose/maltodextrin transport ATP-binding protein MalK")	G155_05950(gene symbol - "not specified", gene name - "Duplicated ATPase component YkoD of energizing module of thiamin-regulated ECF transporter for HydroxyMethylPyrimidine")	D174_RS00925(gene symbol - "not specified", gene name - "nitrate ABC transporter ATPase", old locus tag - "D174_00955")	M6_RAST_1118(gene symbol - "not specified", gene name - "ATP-binding protein")	SCNU_RS02075(gene symbol - "not specified", gene name - "ABC transporter", old locus tag - "SCNU_02085")	MSMEG_0508(gene symbol - "not specified", gene name - "glycerol-phosphate porter")	MSMEI_RS02510(gene symbol - "not specified", gene name - "sugar ABC transporter ATP-binding protein", old locus tag - "MSMEI_0495")	Rv2038c(gene symbol - "not specified", gene name - "Probable sugar-transport ATP-binding protein ABC transporter")	RER_RS06250(gene symbol - "not specified", gene name - "nitrate ABC transporter ATPase", old locus tag - "RER_08560")	RHA1_RS05615(gene symbol - "not specified", gene name - "ABC transporter", old locus tag - "RHA1_ro01162")	HMPREF0724_RS05955(gene symbol - "not specified", gene name - "cobalt ABC transporter ATP-binding protein", old locus tag - "HMPREF0724_10228")	ROP_RS04840(gene symbol - "not specified", gene name - "sulfate ABC transporter ATP-binding protein", old locus tag - "ROP_09900")	GPOL_RS03810(gene symbol - "not specified", gene name - "nitrate/sulfonate/bicarbonate ABC transporter ATP-binding protein", old locus tag - "GPOL_c07640")	NFA_RS09540(gene symbol - "not specified", gene name - "arginine ABC transporter ATP-binding protein", old locus tag - "nfa18910")	BLON_RS01680(gene symbol - "not specified", gene name - "ABC transporter ATP-binding protein", old locus tag - "Blon_0324")	CPF_0442(gene symbol - "not specified", gene name - "ABC transporter, ATP-binding protein")	HDCHBGLK_00208(gene symbol - "ecfA2_1", gene name - "Energy-coupling factor transporter ATP-binding protein EcfA2")	AW869_03065(gene symbol - "not specified", gene name - "amino acid transporter")	lmo0744(gene symbol - "not specified", gene name - "ABC transporter ATP-binding protein")	PHAL_RS0104655(gene symbol - "lolD", gene name - "lipoprotein-releasing ABC transporter ATP-binding protein LolD")	ACY05_03020(gene symbol - "not specified", gene name - "hypothetical protein")	LPA65_01285(gene symbol - "not specified", gene name - "ABC transporter ATP-binding protein")	O987_02160(gene symbol - "not specified", gene name - "toluene ABC transporter ATP-binding protein")
	KR76_02265(gene symbol - "not specified", gene name - "Pyrimidine ABC transporter, ATP-binding protein")	G155_07860(gene symbol - "not specified", gene name - "Alkanesulfonates ABC transporter ATP-binding protein")	D174_RS01670(gene symbol - "not specified", gene name - "ABC transporter", old locus tag - "D174_01710")	M6_RAST_1299(gene symbol - "not specified", gene name - "Glycerol-3-phosphate ABC transporter, ATP-binding protein UgpC (TC 3.A.1.1.3)")	SCNU_RS02825(gene symbol - "not specified", gene name - "ABC transporter ATP-binding protein", old locus tag - "SCNU_02847")	MSMEG_0518(gene symbol - "not specified", gene name - "sn-glycerol-3-phosphate ABC transporter ATPase")	MSMEI_RS02560(gene symbol - "not specified", gene name - "sugar ABC transporter ATPase", old locus tag - "MSMEI_0505")	Rv2397c(gene symbol - "cysA1", gene name - "Sulfate-transport ATP-binding protein ABC transporter CysA1")	RER_RS07615(gene symbol - "not specified", gene name - "ABC transporter", old locus tag - "RER_11330")	RHA1_RS06150(gene symbol - "not specified", gene name - "sulfate ABC transporter ATP-binding protein", old locus tag - "RHA1_ro01270")	HMPREF0724_RS06395(gene symbol - "not specified", gene name - "methionine ABC transporter ATP-binding protein", old locus tag - "HMPREF0724_10885")	ROP_RS06460(gene symbol - "not specified", gene name - "ABC transporter", old locus tag - "ROP_13040")	GPOL_RS04445(gene symbol - "not specified", gene name - "ABC transporter ATP-binding protein", old locus tag - "GPOL_c08900")	NFA_RS09840(gene symbol - "not specified", gene name - "ABC transporter ATP-binding protein", old locus tag - "nfa19540")	BLON_RS02170(gene symbol - "not specified", gene name - "nitrate/sulfonate/bicarbonate ABC transporter ATP-binding protein", old locus tag - "Blon_0418")	CPF_0537(gene symbol - "not specified", gene name - "glycine betaine/L-proline transport, ATP-binding protein")	HDCHBGLK_00209(gene symbol - "ecfA1_1", gene name - "Energy-coupling factor transporter ATP-binding protein EcfA1")	AW869_03665(gene symbol - "not specified", gene name - "sulfate/thiosulfate transporter subunit")	lmo0807(gene symbol - "not specified", gene name - "spermidine/putrescine ABC transporter ATP-binding protein")	PHAL_RS0105285(gene symbol - "not specified", gene name - "ATP-binding cassette domain-containing protein")		LPA65_01390(gene symbol - "not specified", gene name - "ABC transporter ATP-binding protein")	O987_02990(gene symbol - "not specified", gene name - "sulfonate ABC transporter ATP-binding protein")
	KR76_02370(gene symbol - "not specified", gene name - "Lipoprotein releasing system ATP-binding protein LolD")	G155_08745(gene symbol - "not specified", gene name - "Putrescine transport ATP-binding protein PotA")	D174_RS02265(gene symbol - "not specified", gene name - "peptide ABC transporter ATP-binding protein", old locus tag - "D174_02325")	M6_RAST_1510(gene symbol - "not specified", gene name - "Glutamine transport ATP-binding protein GlnQ (TC 3.A.1.3.2)")	SCNU_RS03085(gene symbol - "not specified", gene name - "cobalt ABC transporter ATP-binding protein", old locus tag - "SCNU_03112")	MSMEG_0551(gene symbol - "not specified", gene name - "nitrate/sulfonate/bicarbonate ABC transporter ATPase")	MSMEI_RS02725(gene symbol - "not specified", gene name - "ABC transporter", old locus tag - "MSMEI_0536")	Rv2832c(gene symbol - "ugpC", gene name - "Probable Sn-glycerol-3-phosphate transport ATP-binding protein ABC transporter UgpC")	RER_RS09205(gene symbol - "not specified", gene name - "putative ABC transporter ATP-binding protein", old locus tag - "RER_14540")	RHA1_RS07785(gene symbol - "not specified", gene name - "ABC transporter", old locus tag - "RHA1_ro01600")	HMPREF0724_RS06480(gene symbol - "not specified", gene name - "phosphonate ABC transporter ATP-binding protein", old locus tag - "HMPREF0724_10902")	ROP_RS07800(gene symbol - "glnQ", gene name - "arginine ABC transporter ATP-binding protein", old locus tag - "ROP_15750")	GPOL_RS04640(gene symbol - "not specified", gene name - "sulfonate ABC transporter ATP-binding protein", old locus tag - "GPOL_c09270")	NFA_RS10680(gene symbol - "not specified", gene name - "nitrate ABC transporter ATP-binding protein", old locus tag - "nfa21240")	BLON_RS02250(gene symbol - "not specified", gene name - "ATP-binding cassette domain-containing protein", old locus tag - "Blon_0436")	CPF_0583(gene symbol - "not specified", gene name - "amino acid ABC transporter, ATP-binding protein")	HDCHBGLK_00428(gene symbol - "lolD_2", gene name - "Lipoprotein-releasing system ATP-binding protein LolD")	AW869_04955(gene symbol - "not specified", gene name - "glycine betaine/L-proline ABC transporter ATP-binding protein")	lmo0848(gene symbol - "not specified", gene name - "amino acid ABC transporter ATP-binding protein")	PHAL_RS0105495(gene symbol - "not specified", gene name - "ATP-binding cassette domain-containing protein")		LPA65_01510(gene symbol - "not specified", gene name - "ATP-binding cassette domain-containing protein")	O987_03265(gene symbol - "not specified", gene name - "ABC transporter ATP-binding protein")
	KR76_02570(gene symbol - "not specified", gene name - "amino acid ABC transporter, ATP-binding protein")	G155_10220(gene symbol - "not specified", gene name - "Cell division transporter, ATP-binding protein FtsE")	D174_RS05070(gene symbol - "not specified", gene name - "aliphatic sulfonate ABC transporter ATP-binding protein", old locus tag - "D174_05180")	M6_RAST_1646(gene symbol - "not specified", gene name - "Alkanesulfonates ABC transporter ATP-binding protein / Sulfonate ABC transporter, ATP-binding subunit SsuB")	SCNU_RS03815(gene symbol - "not specified", gene name - "ABC transporter ATP-binding protein", old locus tag - "SCNU_03852")	MSMEG_0556(gene symbol - "not specified", gene name - "ABC transporter")	MSMEI_RS02750(gene symbol - "not specified", gene name - "ABC transporter ATPase", old locus tag - "MSMEI_0541")	Rv3102c(gene symbol - "ftsE", gene name - "Putative cell division ATP-binding protein FtsE (septation component-transport ATP-binding protein ABC transporter)")	RER_RS12645(gene symbol - "not specified", gene name - "putative ABC transporter ATP-binding protein", old locus tag - "RER_21430")	RHA1_RS08440(gene symbol - "not specified", gene name - "methionine import ATP-binding protein MetN 1", old locus tag - "RHA1_ro01738")	HMPREF0724_RS07750(gene symbol - "not specified", gene name - "sulfonate ABC transporter ATP-binding protein", old locus tag - "HMPREF0724_11166")	ROP_RS09890(gene symbol - "not specified", gene name - "cobalt ABC transporter ATP-binding protein", old locus tag - "ROP_19890")	GPOL_RS05410(gene symbol - "not specified", gene name - "ABC transporter ATP-binding protein", old locus tag - "GPOL_c10810")	NFA_RS11345(gene symbol - "not specified", gene name - "ABC transporter ATP-binding protein", old locus tag - "nfa22580")	BLON_RS02410(gene symbol - "not specified", gene name - "ABC transporter ATP-binding protein", old locus tag - "Blon_0468")	CPF_0745(gene symbol - "not specified", gene name - "ABC transporter, ATP-binding protein")	HDCHBGLK_00431(gene symbol - "not specified", gene name - "putative ABC transporter ATP-binding protein")	AW869_07985(gene symbol - "not specified", gene name - "ABC transporter ATP-binding protein")	lmo1014(gene symbol - "gbuA", gene name - "glycine/betaine ABC transporter ATP-binding protein")	PHAL_RS0106420(gene symbol - "not specified", gene name - "ABC transporter ATP-binding protein")		LPA65_01650(gene symbol - "not specified", gene name - "ABC transporter ATP-binding protein")	O987_03785(gene symbol - "not specified", gene name - "ABC transporter")
	KR76_03035(gene symbol - "not specified", gene name - "Methionine ABC transporter ATP-binding protein")	G155_11835(gene symbol - "not specified", gene name - "Sulfate and thiosulfate import ATP-binding protein CysA")	D174_RS09090(gene symbol - "not specified", gene name - "hypothetical protein", old locus tag - "D174_09280")	M6_RAST_2322(gene symbol - "not specified", gene name - "Amino acid ABC transporter, ATP-binding protein")	SCNU_RS04510(gene symbol - "not specified", gene name - "glutamate ABC transporter ATP-binding protein", old locus tag - "SCNU_04541")	MSMEG_0647(gene symbol - "phnC", gene name - "phosphonate ABC transporter ATP-binding protein")	MSMEI_RS03195(gene symbol - "not specified", gene name - "phosphate-import ATP-binding protein PhnC", old locus tag - "MSMEI_0631")	Rv3758c(gene symbol - "proV", gene name - "Possible osmoprotectant (glycine betaine/carnitine/choline/L-proline) transport ATP-binding protein ABC transporter ProV")	RER_RS13120(gene symbol - "not specified", gene name - "ABC transporter ATP-binding protein", old locus tag - "RER_22370")	RHA1_RS08520(gene symbol - "not specified", gene name - "methionine import ATP-binding protein MetN 2", old locus tag - "RHA1_ro01757")	HMPREF0724_RS07800(gene symbol - "not specified", gene name - "ABC transporter", old locus tag - "HMPREF0724_11176")	ROP_RS11510(gene symbol - "not specified", gene name - "glycine/betaine ABC transporter ATP-binding protein", old locus tag - "ROP_23140")	GPOL_RS06030(gene symbol - "not specified", gene name - "ABC transporter", old locus tag - "GPOL_c12130")	NFA_RS12235(gene symbol - "not specified", gene name - "nitrate ABC transporter ATP-binding protein", old locus tag - "nfa24420")	BLON_RS02440(gene symbol - "not specified", gene name - "ABC transporter ATP-binding protein", old locus tag - "Blon_0474")	CPF_0841(gene symbol - "not specified", gene name - "ABC transporter, ATP-binding protein")	HDCHBGLK_00491(gene symbol - "glnQ_1", gene name - "Glutamine transport ATP-binding protein GlnQ")	AW869_08875(gene symbol - "ugpC", gene name - "glycerol-3-phosphate transporter ATP-binding subunit")	lmo1039(gene symbol - "not specified", gene name - "ABC transporter ATP-binding protein")	PHAL_RS0110865(gene symbol - "not specified", gene name - "ABC transporter ATP-binding protein")		LPA65_02220(gene symbol - "not specified", gene name - "ABC transporter ATP-binding protein")	O987_04240(gene symbol - "not specified", gene name - "ABC transporter ATP-binding protein")
	KR76_03225(gene symbol - "not specified", gene name - "ABC transporter ATP-binding protein")	G155_12770(gene symbol - "not specified", gene name - "amino acid ABC transporter, ATP-binding protein (glnQ)")	D174_RS09445(gene symbol - "not specified", gene name - "cell division protein FtsE", old locus tag - "D174_09640")	M6_RAST_2537(gene symbol - "not specified", gene name - "Methionine ABC transporter ATP-binding protein")	SCNU_RS04835(gene symbol - "not specified", gene name - "ABC transporter", old locus tag - "SCNU_04876")	MSMEG_0662(gene symbol - "not specified", gene name - "putrescine transport ATP-binding protein PotG")	MSMEI_RS03270(gene symbol - "not specified", gene name - "spermidine/putrescine ABC transporter ATP-binding protein", old locus tag - "MSMEI_0645")		RER_RS13475(gene symbol - "not specified", gene name - "cell division protein FtsE", old locus tag - "RER_23100")	RHA1_RS09220(gene symbol - "glnQ", gene name - "arginine ABC transporter ATP-binding protein", old locus tag - "RHA1_ro01895")	HMPREF0724_RS07845(gene symbol - "not specified", gene name - "ABC transporter", old locus tag - "HMPREF0724_11185")	ROP_RS12080(gene symbol - "not specified", gene name - "ABC transporter ATP-binding protein", old locus tag - "ROP_24280")	GPOL_RS06975(gene symbol - "not specified", gene name - "ABC transporter", old locus tag - "GPOL_c13980")	NFA_RS13785(gene symbol - "not specified", gene name - "ABC transporter ATP-binding protein", old locus tag - "nfa27580")	BLON_RS02605(gene symbol - "not specified", gene name - "ATP-binding cassette domain-containing protein", old locus tag - "Blon_0514")	CPF_1199(gene symbol - "not specified", gene name - "ABC transporter, ATP-binding protein")	HDCHBGLK_00505(gene symbol - "yknY_1", gene name - "putative ABC transporter ATP-binding protein YknY")	AW869_08950(gene symbol - "not specified", gene name - "cell division ATP-binding protein FtsE")	lmo1063(gene symbol - "not specified", gene name - "ABC transporter ATP binding protein")	PHAL_RS0111105(gene symbol - "ftsE", gene name - "cell division ATP-binding protein FtsE")		LPA65_02830(gene symbol - "phnC", gene name - "phosphonate ABC transporter ATP-binding protein")	O987_04740(gene symbol - "not specified", gene name - "ABC transporter ATP-binding protein")
	KR76_03920(gene symbol - "not specified", gene name - "Sulfate and thiosulfate import ATP-binding protein CysA")	G155_13795(gene symbol - "not specified", gene name - "Organosulfonate ABC transporter ATP-binding protein")	D174_RS10915(gene symbol - "not specified", gene name - "hypothetical protein", old locus tag - "D174_11135")	M6_RAST_2556(gene symbol - "not specified", gene name - "Sulfate and thiosulfate import ATP-binding protein CysA")	SCNU_RS05225(gene symbol - "not specified", gene name - "ABC transporter", old locus tag - "SCNU_05276")	MSMEG_1160(gene symbol - "not specified", gene name - "nitrate/sulfonate/bicarbonate ABC transporter ATPase")	MSMEI_RS05740(gene symbol - "not specified", gene name - "ABC transporter ATP-binding protein", old locus tag - "MSMEI_1128")		RER_RS14765(gene symbol - "not specified", gene name - "putative ABC transporter ATP-binding protein", old locus tag - "RER_25610")	RHA1_RS10885(gene symbol - "not specified", gene name - "arginine ABC transporter ATP-binding protein", old locus tag - "RHA1_ro02230")	HMPREF0724_RS07895(gene symbol - "not specified", gene name - "sulfonate ABC transporter ATP-binding protein", old locus tag - "HMPREF0724_11195")	ROP_RS12420(gene symbol - "not specified", gene name - "sugar ABC transporter ATP-binding protein", old locus tag - "ROP_25000")	GPOL_RS07745(gene symbol - "not specified", gene name - "spermidine/putrescine ABC transporter ATP-binding protein", old locus tag - "GPOL_c15520")	NFA_RS15385(gene symbol - "not specified", gene name - "ABC transporter", old locus tag - "nfa30810")	BLON_RS02830(gene symbol - "not specified", gene name - "ABC transporter ATP-binding protein", old locus tag - "Blon_0560")	CPF_1478(gene symbol - "not specified", gene name - "ABC transporter, ATP-binding protein")	HDCHBGLK_00564(gene symbol - "macB_3", gene name - "Macrolide export ATP-binding/permease protein MacB")	AW869_11990(gene symbol - "not specified", gene name - "maltose/maltodextrin transporter ATP-binding protein")	lmo1207(gene symbol - "not specified", gene name - "cobalt transporter ATP-binding protein CbiO")	PHAL_RS0111715(gene symbol - "not specified", gene name - "ABC transporter ATP-binding protein")		LPA65_03210(gene symbol - "not specified", gene name - "amino acid ABC transporter ATP-binding protein")	O987_05195(gene symbol - "not specified", gene name - "sn-glycerol-3-phosphate ABC transporter ATP-binding protein")
	KR76_04355(gene symbol - "not specified", gene name - "Ferric iron ABC transporter, ATP-binding protein")	G155_14820(gene symbol - "not specified", gene name - "putative amino acid ABC transporter ATP-binding protein")	D174_RS11260(gene symbol - "not specified", gene name - "ABC transporter ATP-binding protein", old locus tag - "D174_11480")	M6_RAST_2619(gene symbol - "not specified", gene name - "Glutamine transport ATP-binding protein GlnQ (TC 3.A.1.3.2)")	SCNU_RS06840(gene symbol - "not specified", gene name - "arginine ABC transporter ATP-binding protein", old locus tag - "SCNU_06910")	MSMEG_1234(gene symbol - "not specified", gene name - "taurine import ATP-binding protein TauB")	MSMEI_RS06115(gene symbol - "not specified", gene name - "ABC transporter ATP-binding protein", old locus tag - "MSMEI_1200")		RER_RS15680(gene symbol - "not specified", gene name - "cobalt ABC transporter ATP-binding protein", old locus tag - "RER_27450")	RHA1_RS11120(gene symbol - "not specified", gene name - "cobalt ABC transporter ATP-binding protein", old locus tag - "RHA1_ro02279")	HMPREF0724_RS08195(gene symbol - "not specified", gene name - "peptide ABC transporter ATP-binding protein", old locus tag - "HMPREF0724_11257")	ROP_RS15465(gene symbol - "not specified", gene name - "ABC transporter ATP-binding protein", old locus tag - "ROP_31280")	GPOL_RS08040(gene symbol - "not specified", gene name - "cobalt ABC transporter ATP-binding protein", old locus tag - "GPOL_c16100")	NFA_RS16240(gene symbol - "not specified", gene name - "ABC transporter", old locus tag - "nfa32520")	BLON_RS03330(gene symbol - "not specified", gene name - "ABC transporter ATP-binding protein", old locus tag - "Blon_0656")	CPF_1533(gene symbol - "not specified", gene name - "amino acid ABC transporter, ATP-binding protein")	HDCHBGLK_00758(gene symbol - "ugpC", gene name - "sn-glycerol-3-phosphate import ATP-binding protein UgpC")	AW869_12315(gene symbol - "not specified", gene name - "phosphonate ABC transporter ATP-binding protein")	lmo1223(gene symbol - "not specified", gene name - "ABC transporter ATP-binding proteins")	PHAL_RS0114805(gene symbol - "not specified", gene name - "ABC transporter ATP-binding protein")		LPA65_03530(gene symbol - "not specified", gene name - "amino acid ABC transporter ATP-binding protein")	O987_05980(gene symbol - "artP", gene name - "arginine ABC transporter ATP-binding protein")
	KR76_04840(gene symbol - "not specified", gene name - "Methionine ABC transporter ATP-binding protein")	G155_15095(gene symbol - "not specified", gene name - "Putrescine transport ATP-binding protein PotG")	D174_RS11650(gene symbol - "not specified", gene name - "arginine ABC transporter ATP-binding protein", old locus tag - "D174_11875")	M6_RAST_3263(gene symbol - "not specified", gene name - "glutamate transport ATP-binding protein GluA")	SCNU_RS08750(gene symbol - "not specified", gene name - "ABC transporter ATP-binding protein", old locus tag - "SCNU_08831")	MSMEG_1614(gene symbol - "not specified", gene name - "glutamine transport ATP-binding protein GlnQ")	MSMEI_RS07985(gene symbol - "not specified", gene name - "arginine ABC transporter ATP-binding protein", old locus tag - "MSMEI_1575")		RER_RS15745(gene symbol - "not specified", gene name - "arginine ABC transporter ATP-binding protein", old locus tag - "RER_27580")	RHA1_RS12665(gene symbol - "not specified", gene name - "glycine/betaine ABC transporter ATP-binding protein", old locus tag - "RHA1_ro02589")	HMPREF0724_RS08450(gene symbol - "not specified", gene name - "proline/glycine betaine ABC transporter ATP-binding protein", old locus tag - "HMPREF0724_13862")	ROP_RS16020(gene symbol - "not specified", gene name - "sugar ABC transporter ATP-binding protein", old locus tag - "ROP_32470")	GPOL_RS08785(gene symbol - "not specified", gene name - "ABC transporter ATP-binding protein", old locus tag - "GPOL_c17590")	NFA_RS17620(gene symbol - "not specified", gene name - "phosphonate ABC transporter", old locus tag - "nfa35290")	BLON_RS03590(gene symbol - "not specified", gene name - "amino acid ABC transporter ATP-binding protein", old locus tag - "Blon_0709")	CPF_1736(gene symbol - "not specified", gene name - "ABC transporter, ATP-binding protein")	HDCHBGLK_00759(gene symbol - "sugC_1", gene name - "Trehalose import ATP-binding protein SugC")	AW869_12360(gene symbol - "not specified", gene name - "phosphonate ABC transporter ATP-binding protein")	lmo1421(gene symbol - "not specified", gene name - "glycine/betaine ABC transporter ATP-binding protein")	PHAL_RS0118450(gene symbol - "not specified", gene name - "ABC transporter ATP-binding protein")		LPA65_04345(gene symbol - "not specified", gene name - "energy-coupling factor transporter ATPase")	O987_06810(gene symbol - "not specified", gene name - "nitrate ABC transporter ATP-binding protein")
	KR76_05155(gene symbol - "not specified", gene name - "Glutamine ABC transporter, ATP-binding protein GlnQ")	G155_16435(gene symbol - "not specified", gene name - "Molybdenum transport ATP-binding protein ModC")	D174_RS12665(gene symbol - "not specified", gene name - "nitrate ABC transporter ATP-binding protein", old locus tag - "D174_12905")	M6_RAST_3340(gene symbol - "not specified", gene name - "Hydroxymethylpyrimidine ABC transporter, ATPase component")	SCNU_RS09595(gene symbol - "not specified", gene name - "molybdenum ABC transporter ATP-binding protein", old locus tag - "SCNU_09709")	MSMEG_2014(gene symbol - "not specified", gene name - "molybdenum import ATP-binding protein ModC")	MSMEI_RS09950(gene symbol - "not specified", gene name - "molybdenum ABC transporter ATP-binding protein", old locus tag - "MSMEI_1969")		RER_RS18565(gene symbol - "not specified", gene name - "arginine ABC transporter ATP-binding protein", old locus tag - "RER_33140")	RHA1_RS13650(gene symbol - "not specified", gene name - "sugar ABC transporter ATP-binding protein", old locus tag - "RHA1_ro02804")	HMPREF0724_RS09045(gene symbol - "not specified", gene name - "aliphatic sulfonate ABC transporter ATP-binding protein", old locus tag - "HMPREF0724_13988")	ROP_RS16100(gene symbol - "not specified", gene name - "peptide ABC transporter ATP-binding protein", old locus tag - "ROP_32630")	GPOL_RS09095(gene symbol - "not specified", gene name - "cobalt ABC transporter ATP-binding protein", old locus tag - "GPOL_c18210")	NFA_RS19155(gene symbol - "not specified", gene name - "glutamate ABC transporter ATP-binding protein", old locus tag - "nfa38360")	BLON_RS03655(gene symbol - "not specified", gene name - "ATP-binding cassette domain-containing protein", old locus tag - "Blon_0722")	CPF_1792(gene symbol - "not specified", gene name - "ABC transporter, ATP-binding protein")	HDCHBGLK_00873(gene symbol - "ykoD_1", gene name - "Putative HMP/thiamine import ATP-binding protein YkoD")	AW869_14295(gene symbol - "thiQ", gene name - "thiamine ABC transporter ATP-binding protein")	lmo1428(gene symbol - "opuCA", gene name - "glycine/betaine ABC transporter ATP-binding protein")	PHAL_RS0119590(gene symbol - "not specified", gene name - "ABC transporter ATP-binding protein")		LPA65_04350(gene symbol - "not specified", gene name - "energy-coupling factor ABC transporter ATP-binding protein")	O987_08620(gene symbol - "not specified", gene name - "glycine/betaine ABC transporter ATP-binding protein")
	KR76_06415(gene symbol - "not specified", gene name - "Maltose/maltodextrin transport ATP-binding protein MalK")	G155_19320(gene symbol - "not specified", gene name - "Sulfate and thiosulfate import ATP-binding protein CysA")	D174_RS13045(gene symbol - "not specified", gene name - "ABC transporter ATPase", old locus tag - "D174_13300")	M6_RAST_3420(gene symbol - "not specified", gene name - "ABC transporter, ATP-binding protein")	SCNU_RS10320(gene symbol - "not specified", gene name - "cell division protein FtsE", old locus tag - "SCNU_10434")	MSMEG_2089(gene symbol - "ftsE", gene name - "cell division ATP-binding protein FtsE")	MSMEI_RS10310(gene symbol - "not specified", gene name - "cell division protein FtsE", old locus tag - "MSMEI_2043")		RER_RS20450(gene symbol - "not specified", gene name - "putative ABC transporter ATP-binding protein", old locus tag - "RER_36840")	RHA1_RS15190(gene symbol - "not specified", gene name - "ABC transporter ATP-binding protein", old locus tag - "RHA1_ro03121")	HMPREF0724_RS09805(gene symbol - "not specified", gene name - "ABC transporter ATP-binding protein", old locus tag - "HMPREF0724_13766")	ROP_RS17070(gene symbol - "not specified", gene name - "molybdenum ABC transporter ATP-binding protein", old locus tag - "ROP_34560")	GPOL_RS09850(gene symbol - "not specified", gene name - "arginine ABC transporter ATP-binding protein", old locus tag - "GPOL_c19710")	NFA_RS21110(gene symbol - "not specified", gene name - "ABC transporter ATP-binding protein", old locus tag - "nfa42490")	BLON_RS03680(gene symbol - "not specified", gene name - "energy-coupling factor ABC transporter ATP-binding protein", old locus tag - "Blon_0727")	CPF_1835(gene symbol - "not specified", gene name - "ABC transporter, ATP-binding protein")	HDCHBGLK_00946(gene symbol - "ecfA2_2", gene name - "Energy-coupling factor transporter ATP-binding protein EcfA2")	AW869_14970(gene symbol - "metN", gene name - "DL-methionine transporter ATP-binding subunit")	lmo1505(gene symbol - "not specified", gene name - "ABC transporter ATP-binding protein")	PHAL_RS0121320(gene symbol - "not specified", gene name - "ABC transporter ATP-binding protein")		LPA65_05300(gene symbol - "not specified", gene name - "ABC transporter ATP-binding protein")	O987_10345(gene symbol - "not specified", gene name - "phosphonate ABC transporter")
	KR76_06445(gene symbol - "not specified", gene name - "Molybdenum transport ATP-binding protein ModC")	G155_21415(gene symbol - "not specified", gene name - "Alkanesulfonates ABC transporter ATP-binding protein")	D174_RS14280(gene symbol - "not specified", gene name - "spermidine/putrescine ABC transporter ATP-binding protein", old locus tag - "D174_14550")	M6_RAST_3667(gene symbol - "not specified", gene name - "Putrescine transport ATP-binding protein PotG (TC 3.A.1.11.2)")	SCNU_RS11985(gene symbol - "not specified", gene name - "nitrate ABC transporter ATP-binding protein", old locus tag - "SCNU_12127")	MSMEG_2102(gene symbol - "not specified", gene name - "nitrate transport ATP-binding protein NrtD")	MSMEI_RS10370(gene symbol - "not specified", gene name - "nitrate ABC transporter ATPase", old locus tag - "MSMEI_2055")		RER_RS20805(gene symbol - "not specified", gene name - "sulfate ABC transporter ATP-binding protein", old locus tag - "RER_37530")	RHA1_RS15195(gene symbol - "not specified", gene name - "ABC transporter ATP-binding protein", old locus tag - "RHA1_ro03122")	HMPREF0724_RS15140(gene symbol - "not specified", gene name - "sugar ABC transporter ATP-binding protein", old locus tag - "HMPREF0724_12558")	ROP_RS18265(gene symbol - "not specified", gene name - "ABC transporter", old locus tag - "ROP_37000")	GPOL_RS10530(gene symbol - "not specified", gene name - "arginine ABC transporter ATP-binding protein", old locus tag - "GPOL_c21040")	NFA_RS21505(gene symbol - "not specified", gene name - "ABC transporter ATP-binding protein", old locus tag - "nfa43300")	BLON_RS03775(gene symbol - "not specified", gene name - "amino acid ABC transporter ATP-binding protein", old locus tag - "Blon_0746")	CPF_2223(gene symbol - "potA", gene name - "spermidine/putrescine ABC transporter, ATP-binding protein")	HDCHBGLK_00947(gene symbol - "ecfA1_3", gene name - "Energy-coupling factor transporter ATP-binding protein EcfA1")	AW869_15315(gene symbol - "fbpC", gene name - "ferric transporter ATP-binding subunit")	lmo1739(gene symbol - "not specified", gene name - "amino acid ABC transporter ATP-binding protein")			LPA65_05545(gene symbol - "not specified", gene name - "ATP-binding cassette domain-containing protein")	O987_12130(gene symbol - "not specified", gene name - "peptide ABC transporter ATP-binding protein")
	KR76_06555(gene symbol - "not specified", gene name - "Taurine transport ATP-binding protein TauB")	G155_21950(gene symbol - "not specified", gene name - "Glycerol-3-phosphate ABC transporter, ATP-binding protein UgpC")	D174_RS14315(gene symbol - "not specified", gene name - "methionine ABC transporter ATP-binding protein", old locus tag - "D174_14585")	M6_RAST_3674(gene symbol - "not specified", gene name - "Methionine ABC transporter ATP-binding protein")	SCNU_RS12215(gene symbol - "not specified", gene name - "ABC transporter", old locus tag - "SCNU_12372")	MSMEG_2459(gene symbol - "not specified", gene name - "transporter ATPase")	MSMEI_RS12100(gene symbol - "not specified", gene name - "ATP-binding protein", old locus tag - "MSMEI_2398")		RER_RS22130(gene symbol - "not specified", gene name - "ABC transporter", old locus tag - "RER_40110")	RHA1_RS15290(gene symbol - "not specified", gene name - "Fe(3+) ions import ATP-binding protein FbpC 1", old locus tag - "RHA1_ro03142")	HMPREF0724_RS16540(gene symbol - "not specified", gene name - "ABC transporter ATP-binding protein", old locus tag - "HMPREF0724_14985")	ROP_RS18415(gene symbol - "not specified", gene name - "ABC transporter ATP-binding protein", old locus tag - "ROP_37310")	GPOL_RS12220(gene symbol - "not specified", gene name - "ABC transporter ATP-binding protein", old locus tag - "GPOL_c24440")	NFA_RS21555(gene symbol - "not specified", gene name - "sulfonate ABC transporter ATP-binding protein", old locus tag - "nfa43400")	BLON_RS03840(gene symbol - "not specified", gene name - "amino acid ABC transporter ATP-binding protein", old locus tag - "Blon_0759")	CPF_2349(gene symbol - "not specified", gene name - "amino acid ABC transporter, ATP-binding protein")	HDCHBGLK_01004(gene symbol - "sugC_2", gene name - "Trehalose import ATP-binding protein SugC")	AW869_15840(gene symbol - "tauB", gene name - "taurine transporter ATP-binding subunit")	lmo1747(gene symbol - "not specified", gene name - "ABC transporter ATP-binding protein")			LPA65_06385(gene symbol - "not specified", gene name - "ATP-binding cassette domain-containing protein")	O987_12175(gene symbol - "not specified", gene name - "ABC transporter")
	KR76_07930(gene symbol - "not specified", gene name - "Cell division transporter, ATP-binding protein FtsE")	G155_23130(gene symbol - "not specified", gene name - "Glutamate transport ATP-binding protein")	D174_RS14400(gene symbol - "not specified", gene name - "hypothetical protein", old locus tag - "D174_14675")	M6_RAST_3693(gene symbol - "not specified", gene name - "Putrescine transport ATP-binding protein PotA (TC 3.A.1.11.1)")	SCNU_RS16000(gene symbol - "not specified", gene name - "glutamate ABC transporter ATP-binding protein", old locus tag - "SCNU_16219")	MSMEG_2502(gene symbol - "not specified", gene name - "transporter ATPase")	MSMEI_RS12310(gene symbol - "not specified", gene name - "ATP-binding protein", old locus tag - "MSMEI_2442")		RER_RS22540(gene symbol - "not specified", gene name - "peptide ABC transporter ATP-binding protein", old locus tag - "RER_40890")	RHA1_RS16765(gene symbol - "not specified", gene name - "sugar ABC transporter ATP-binding protein", old locus tag - "RHA1_ro03454")	HMPREF0724_RS16600(gene symbol - "not specified", gene name - "molybdenum ABC transporter ATP-binding protein", old locus tag - "HMPREF0724_14783")	ROP_RS18975(gene symbol - "not specified", gene name - "ABC transporter ATP-binding protein", old locus tag - "ROP_38420")	GPOL_RS13230(gene symbol - "not specified", gene name - "arginine ABC transporter ATP-binding protein", old locus tag - "GPOL_c26400")	NFA_RS21885(gene symbol - "not specified", gene name - "methionine import ATP-binding protein MetN", old locus tag - "nfa44090")	BLON_RS05030(gene symbol - "not specified", gene name - "ATP-binding cassette domain-containing protein", old locus tag - "Blon_0995")	CPF_2654(gene symbol - "not specified", gene name - "ABC transporter, ATP-binding protein")	HDCHBGLK_01088(gene symbol - "ykoD_2", gene name - "Putative HMP/thiamine import ATP-binding protein YkoD")	AW869_16510(gene symbol - "not specified", gene name - "ABC transporter ATP-binding protein")	lmo2114(gene symbol - "not specified", gene name - "ABC transporter ATP-binding protein")			LPA65_06965(gene symbol - "not specified", gene name - "ATP-binding cassette domain-containing protein")	O987_12200(gene symbol - "not specified", gene name - "ABC transporter ATP-binding protein")
	KR76_08275(gene symbol - "not specified", gene name - "ATPase component NikO of energizing module of nickel ECF transporter")	G155_23740(gene symbol - "not specified", gene name - "ABC transporter ATP-binding protein")	D174_RS15865(gene symbol - "not specified", gene name - "cobalt ABC transporter ATP-binding protein", old locus tag - "D174_16165")	M6_RAST_3989(gene symbol - "not specified", gene name - "Sulfate and thiosulfate import ATP-binding protein CysA")	SCNU_RS17185(gene symbol - "glnQ", gene name - "arginine ABC transporter ATP-binding protein", old locus tag - "SCNU_17445")	MSMEG_2524(gene symbol - "not specified", gene name - "ABC transporter ATP-binding protein")	MSMEI_RS12420(gene symbol - "not specified", gene name - "ABC transporter ATP-binding protein", old locus tag - "MSMEI_2465")		RER_RS22740(gene symbol - "not specified", gene name - "putative ABC transporter ATP-binding protein", old locus tag - "RER_41290")	RHA1_RS16850(gene symbol - "not specified", gene name - "peptide ABC transporter ATP-binding protein", old locus tag - "RHA1_ro03470")	HMPREF0724_RS16795(gene symbol - "not specified", gene name - "peptide ABC transporter ATP-binding protein", old locus tag - "HMPREF0724_14822")	ROP_RS20745(gene symbol - "not specified", gene name - "sugar ABC transporter ATP-binding protein", old locus tag - "ROP_41900")	GPOL_RS13285(gene symbol - "not specified", gene name - "ABC transporter", old locus tag - "GPOL_c26510")	NFA_RS22230(gene symbol - "not specified", gene name - "cell division protein FtsE", old locus tag - "nfa44850")	BLON_RS05450(gene symbol - "not specified", gene name - "ATP-binding cassette domain-containing protein", old locus tag - "Blon_1078")	CPF_2682(gene symbol - "not specified", gene name - "cobalt ABC transporter, ATP-binding protein")	HDCHBGLK_01421(gene symbol - "yxeO_1", gene name - "putative amino-acid import ATP-binding protein YxeO")	AW869_17340(gene symbol - "artP", gene name - "arginine transporter ATP-binding subunit")	lmo2251(gene symbol - "not specified", gene name - "amino acid ABC transporter ATP-binding protein")			LPA65_07005(gene symbol - "not specified", gene name - "ABC transporter ATP-binding protein")	O987_12490(gene symbol - "not specified", gene name - "sulfate ABC transporter")
	KR76_09880(gene symbol - "not specified", gene name - "L-proline glycine betaine ABC transport system permease protein ProV")	G155_24540(gene symbol - "not specified", gene name - "Alkanesulfonates ABC transporter ATP-binding protein")	D174_RS16350(gene symbol - "not specified", gene name - "hypothetical protein", old locus tag - "D174_16675")	M6_RAST_4011(gene symbol - "not specified", gene name - "Sulfate and thiosulfate import ATP-binding protein CysA")	SCNU_RS19015(gene symbol - "not specified", gene name - "ABC transporter", old locus tag - "SCNU_19305")	MSMEG_2610(gene symbol - "not specified", gene name - "cobalt transporter ATP-binding subunit")	MSMEI_RS12845(gene symbol - "not specified", gene name - "cobalt ABC transporter ATP-binding protein", old locus tag - "MSMEI_2548")		RER_RS22815(gene symbol - "not specified", gene name - "putative ABC transporter ATP-binding protein", old locus tag - "RER_41440")	RHA1_RS17640(gene symbol - "not specified", gene name - "molybdenum ABC transporter ATP-binding protein", old locus tag - "RHA1_ro03636")	HMPREF0724_RS16820(gene symbol - "not specified", gene name - "sugar ABC transporter ATP-binding protein", old locus tag - "HMPREF0724_14826")	ROP_RS21170(gene symbol - "not specified", gene name - "glutamate ABC transporter ATP-binding protein", old locus tag - "ROP_42700")	GPOL_RS14800(gene symbol - "not specified", gene name - "sulfate ABC transporter ATP-binding protein", old locus tag - "GPOL_c29470")	NFA_RS23085(gene symbol - "not specified", gene name - "peptide ABC transporter ATP-binding protein", old locus tag - "nfa46550")	BLON_RS07255(gene symbol - "not specified", gene name - "ABC transporter ATP-binding protein", old locus tag - "Blon_1396")	CPF_2683(gene symbol - "not specified", gene name - "cobalt ABC transporter, ATP-binding protein")	HDCHBGLK_01513(gene symbol - "sugC_3", gene name - "Trehalose import ATP-binding protein SugC")	AW869_17950(gene symbol - "modC", gene name - "molybdate transporter ATP-binding protein")	lmo2346(gene symbol - "not specified", gene name - "amino acid ABC transporter ATP-binding protein")			LPA65_08420(gene symbol - "not specified", gene name - "amino acid ABC transporter ATP-binding protein")	O987_13730(gene symbol - "not specified", gene name - "sulfonate ABC transporter ATP-binding protein")
	KR76_11620(gene symbol - "not specified", gene name - "Glutamine transport ATP-binding protein GlnQ")	G155_25090(gene symbol - "not specified", gene name - "Taurine transport ATP-binding protein TauB")	D174_RS17215(gene symbol - "not specified", gene name - "arginine ABC transporter ATP-binding protein", old locus tag - "D174_17575")	M6_RAST_4221(gene symbol - "not specified", gene name - "amino acid ABC transporter, ATP-binding protein (glnQ)")		MSMEG_2633(gene symbol - "not specified", gene name - "ABC transporter ATP-binding protein")	MSMEI_RS12950(gene symbol - "not specified", gene name - "ABC transporter ATP-binding protein", old locus tag - "MSMEI_2570")		RER_RS23915(gene symbol - "not specified", gene name - "putative glutamine ABC transporter ATP-binding protein", old locus tag - "RER_43640")	RHA1_RS19280(gene symbol - "not specified", gene name - "ABC transporter ATP-binding protein", old locus tag - "RHA1_ro03972")	HMPREF0724_RS17535(gene symbol - "not specified", gene name - "ABC transporter", old locus tag - "HMPREF0724_10408")	ROP_RS24095(gene symbol - "not specified", gene name - "ABC transporter ATP-binding protein", old locus tag - "ROP_48570")	GPOL_RS15720(gene symbol - "not specified", gene name - "ABC transporter", old locus tag - "GPOL_c31330")	NFA_RS27510(gene symbol - "not specified", gene name - "sugar ABC transporter ATP-binding protein", old locus tag - "nfa55400")	BLON_RS07360(gene symbol - "not specified", gene name - "ATP-binding cassette domain-containing protein", old locus tag - "Blon_1417")		HDCHBGLK_01556(gene symbol - "ssuB", gene name - "Aliphatic sulfonates import ATP-binding protein SsuB")	AW869_18170(gene symbol - "glnQ", gene name - "glutamine ABC transporter ATP-binding protein")	lmo2372(gene symbol - "not specified", gene name - "ABC transporter ATP-binding protein")			LPA65_09385(gene symbol - "not specified", gene name - "amino acid ABC transporter ATP-binding protein")	O987_16060(gene symbol - "not specified", gene name - "phosphonate ABC transporter")
	KR76_13845(gene symbol - "not specified", gene name - "Methionine ABC transporter ATP-binding protein")	G155_28175(gene symbol - "not specified", gene name - "amino acid ABC transporter, ATP-binding protein (glnQ)")	D174_RS18175(gene symbol - "not specified", gene name - "peptide ABC transporter ATP-binding protein", old locus tag - "D174_18545")	M6_RAST_4236(gene symbol - "not specified", gene name - "Pyrimidine ABC transporter, ATP-binding protein")		MSMEG_2728(gene symbol - "not specified", gene name - "glutamate transport ATP-binding protein GluA")	MSMEI_RS13410(gene symbol - "not specified", gene name - "glutamate ABC superfamily ATP binding cassette transporter, ABC protein", old locus tag - "MSMEI_2661")		RER_RS25375(gene symbol - "not specified", gene name - "putative ABC transporter ATP-binding protein", old locus tag - "RER_46550")	RHA1_RS20800(gene symbol - "not specified", gene name - "sugar ABC transporter ATP-binding protein", old locus tag - "RHA1_ro04276")	HMPREF0724_RS18375(gene symbol - "not specified", gene name - "nitrate ABC transporter ATP-binding protein", old locus tag - "HMPREF0724_10576")	ROP_RS24890(gene symbol - "not specified", gene name - "ABC transporter ATP-binding protein", old locus tag - "ROP_50110")	GPOL_RS16580(gene symbol - "not specified", gene name - "cell division protein FtsE", old locus tag - "GPOL_c33040")		BLON_RS08365(gene symbol - "not specified", gene name - "ABC transporter ATP-binding protein", old locus tag - "Blon_1613")		HDCHBGLK_01597(gene symbol - "not specified", gene name - "putative ABC transporter ATP-binding protein")	AW869_18410(gene symbol - "potG", gene name - "putrescine transporter ATP-binding subunit")	lmo2419(gene symbol - "not specified", gene name - "ABC transporter ATP-binding protein")			LPA65_09570(gene symbol - "not specified", gene name - "methionine ABC transporter ATP-binding protein")	O987_17790(gene symbol - "not specified", gene name - "ABC transporter ATP-binding protein")
	KR76_16045(gene symbol - "not specified", gene name - "Putrescine transport ATP-binding protein PotG")	G155_28285(gene symbol - "not specified", gene name - "L-proline glycine betaine ABC transport system permease protein ProV")	D174_RS18485(gene symbol - "not specified", gene name - "sulfate ABC transporter ATP-binding protein", old locus tag - "D174_18860")	M6_RAST_4386(gene symbol - "not specified", gene name - "ABC-type nitrate/sulfonate/bicarbonate transport system, ATPase component")		MSMEG_2926(gene symbol - "not specified", gene name - "glycine betaine/carnitine/choline transport ATP-binding protein opuCA")	MSMEI_RS14400(gene symbol - "not specified", gene name - "ABC transporter", old locus tag - "MSMEI_2853")		RER_RS25445(gene symbol - "not specified", gene name - "putative molybdate ABC transporter ATP-binding protein", old locus tag - "RER_46690")	RHA1_RS21240(gene symbol - "not specified", gene name - "glutamate ABC transporter ATP-binding protein", old locus tag - "RHA1_ro04365")	HMPREF0724_RS19230(gene symbol - "not specified", gene name - "cobalt ABC transporter ATP-binding protein", old locus tag - "HMPREF0724_14761")	ROP_RS24950(gene symbol - "not specified", gene name - "sulfonate ABC transporter ATP-binding protein", old locus tag - "ROP_50230")	GPOL_RS17720(gene symbol - "not specified", gene name - "sugar ABC transporter ATP-binding protein", old locus tag - "GPOL_c35350")		BLON_RS08790(gene symbol - "not specified", gene name - "ABC transporter ATP-binding protein", old locus tag - "Blon_1695")		HDCHBGLK_01742(gene symbol - "not specified", gene name - "putative ABC transporter ATP-binding protein")	AW869_18455(gene symbol - "not specified", gene name - "arginine ABC transporter ATP-binding protein")	lmo2507(gene symbol - "ftsE", gene name - "cell division protein FtsE")			LPA65_10900(gene symbol - "not specified", gene name - "ATP-binding cassette domain-containing protein")	O987_18835(gene symbol - "not specified", gene name - "sulfonate ABC transporter ATP-binding protein")
	KR76_17675(gene symbol - "not specified", gene name - "Putrescine transport ATP-binding protein PotA")	G155_29160(gene symbol - "not specified", gene name - "Sulfate and thiosulfate import ATP-binding protein CysA")	D174_RS18570(gene symbol - "not specified", gene name - "methionine ABC transporter ATP-binding protein", old locus tag - "D174_18950")	M6_RAST_4494(gene symbol - "not specified", gene name - "Molybdenum transport ATP-binding protein ModC (TC 3.A.1.8.1)")		MSMEG_3056(gene symbol - "not specified", gene name - "ABC transporter ATP-binding protein")	MSMEI_RS15045(gene symbol - "not specified", gene name - "ABC transporter ATP-binding protein", old locus tag - "MSMEI_2980")		RER_RS26420(gene symbol - "not specified", gene name - "ABC transporter", old locus tag - "RER_48610")	RHA1_RS23260(gene symbol - "not specified", gene name - "ABC transporter ATP-binding protein", old locus tag - "RHA1_ro04765")	HMPREF0724_RS19475(gene symbol - "not specified", gene name - "spermidine/putrescine ABC superfamily ATP binding cassette transporter, ABC protein", old locus tag - "HMPREF0724_10615")	ROP_RS25705(gene symbol - "not specified", gene name - "sugar ABC transporter ATP-binding protein", old locus tag - "ROP_51770")	GPOL_RS19035(gene symbol - "not specified", gene name - "ABC transporter", old locus tag - "GPOL_c37980")		BLON_RS08925(gene symbol - "not specified", gene name - "methionine ABC transporter ATP-binding protein", old locus tag - "Blon_1720")		HDCHBGLK_01774(gene symbol - "lolD_3", gene name - "Lipoprotein-releasing system ATP-binding protein LolD")	AW869_18810(gene symbol - "ssuB", gene name - "aliphatic sulfonate ABC transporter ATP-binding protein")	lmo2580(gene symbol - "not specified", gene name - "ABC transporter ATP-binding protein")			LPA65_11835(gene symbol - "not specified", gene name - "ABC transporter ATP-binding protein")	O987_20215(gene symbol - "metN", gene name - "methionine ABC transporter ATP-binding protein")
	KR76_18550(gene symbol - "not specified", gene name - "Methionine ABC transporter ATP-binding protein")	G155_30055(gene symbol - "not specified", gene name - "Amino acid ABC transporter, ATP-binding protein")	D174_RS20255(gene symbol - "not specified", gene name - "ABC transporter ATP-binding protein", old locus tag - "D174_20650")	M6_RAST_4566(gene symbol - "not specified", gene name - "Cell division transporter, ATP-binding protein FtsE (TC 3.A.5.1.1)")		MSMEG_3108(gene symbol - "not specified", gene name - "ABC transporter ATPase")	MSMEI_RS15300(gene symbol - "not specified", gene name - "ABC transporter ATPase", old locus tag - "MSMEI_3029")		RER_RS26640(gene symbol - "not specified", gene name - "putative ABC transporter ATP-binding protein", old locus tag - "RER_49050")	RHA1_RS24160(gene symbol - "not specified", gene name - "ABC transporter ATP-binding protein", old locus tag - "RHA1_ro04944")	HMPREF0724_RS19675(gene symbol - "not specified", gene name - "nitrate ABC transporter ATP-binding protein", old locus tag - "HMPREF0724_10662")	ROP_RS26315(gene symbol - "not specified", gene name - "cobalt ABC transporter ATP-binding protein", old locus tag - "ROP_53030")	GPOL_RS19180(gene symbol - "not specified", gene name - "methionine ABC transporter ATP-binding protein", old locus tag - "GPOL_c38270")		BLON_RS09095(gene symbol - "not specified", gene name - "ATP-binding cassette domain-containing protein", old locus tag - "Blon_1752")		HDCHBGLK_01782(gene symbol - "lolD_4", gene name - "Lipoprotein-releasing system ATP-binding protein LolD")	AW869_19790(gene symbol - "lolD", gene name - "lipoprotein ABC transporter ATP-binding protein")	lmo2600(gene symbol - "cbiO", gene name - "cobalt ABC transporter ATP-binding subunit")			LPA65_12215(gene symbol - "not specified", gene name - "ABC transporter ATP-binding protein")	O987_22585(gene symbol - "not specified", gene name - "ABC transporter ATP-binding protein")
	KR76_18615(gene symbol - "not specified", gene name - "ABC-type nitrate/sulfonate/bicarbonate transport system, ATPase component")		D174_RS21270(gene symbol - "not specified", gene name - "peptide ABC transporter ATP-binding protein", old locus tag - "D174_21705")	M6_RAST_4976(gene symbol - "not specified", gene name - "L-proline glycine betaine ABC transport system permease protein ProV (TC 3.A.1.12.1)")		MSMEG_3237(gene symbol - "not specified", gene name - "ATP-binding protein")	MSMEI_RS15935(gene symbol - "not specified", gene name - "arginine ABC transporter ATP-binding protein", old locus tag - "MSMEI_3155")		RER_RS26935(gene symbol - "not specified", gene name - "ABC transporter ATPase", old locus tag - "RER_49650")	RHA1_RS24220(gene symbol - "not specified", gene name - "Aliphatic sulfonates import ATP-binding protein SsuB 2", old locus tag - "RHA1_ro04956")	HMPREF0724_RS23120(gene symbol - "not specified", gene name - "peptide ABC transporter ATP-binding protein", old locus tag - "HMPREF0724_13115")	ROP_RS27570(gene symbol - "not specified", gene name - "sugar ABC transporter ATP-binding protein", old locus tag - "ROP_55600")	GPOL_RS19435(gene symbol - "not specified", gene name - "phosphonate ABC transporter ATP-binding protein", old locus tag - "GPOL_c38780")		BLON_RS09810(gene symbol - "not specified", gene name - "ABC transporter ATP-binding protein", old locus tag - "Blon_1887")		HDCHBGLK_01886(gene symbol - "tauB", gene name - "Taurine import ATP-binding protein TauB")	AW869_19835(gene symbol - "potA", gene name - "putrescine/spermidine ABC transporter ATP-binding protein")	lmo2601(gene symbol - "cbiO", gene name - "cobalt ABC transporter ATP-binding protein")			LPA65_12370(gene symbol - "not specified", gene name - "ABC transporter ATP-binding protein")	O987_23005(gene symbol - "not specified", gene name - "ABC transporter ATP-binding protein")
	KR76_18665(gene symbol - "not specified", gene name - "ATPase component BioM of energizing module of biotin ECF transporter")		D174_RS21480(gene symbol - "not specified", gene name - "hypothetical protein", old locus tag - "D174_26980")	M6_RAST_5121(gene symbol - "not specified", gene name - "Organosulfonate ABC transporter ATP-binding protein")		MSMEG_3270(gene symbol - "not specified", gene name - "sn-glycerol-3-phosphate ABC transporter ATP-binding protein")	MSMEI_RS16090(gene symbol - "not specified", gene name - "ABC transporter", old locus tag - "MSMEI_3186")		RER_RS27300(gene symbol - "not specified", gene name - "ABC transporter ATP-binding protein", old locus tag - "RER_50380")	RHA1_RS25040(gene symbol - "not specified", gene name - "ABC transporter ATPase", old locus tag - "RHA1_ro05117")	HMPREF0724_RS23800(gene symbol - "not specified", gene name - "cell division protein FtsE", old locus tag - "HMPREF0724_13256")	ROP_RS28420(gene symbol - "not specified", gene name - "peptide ABC transporter ATP-binding protein", old locus tag - "ROP_57290")	GPOL_RS22615(gene symbol - "not specified", gene name - "sugar ABC transporter ATP-binding protein", old locus tag - "GPOL_c45050")		BLON_RS09940(gene symbol - "not specified", gene name - "ABC transporter ATP-binding protein", old locus tag - "Blon_1912")		HDCHBGLK_01893(gene symbol - "cysA", gene name - "Sulfate/thiosulfate import ATP-binding protein CysA")	AW869_20890(gene symbol - "not specified", gene name - "sugar ABC transporter ATP-binding protein")	lmo2774(gene symbol - "not specified", gene name - "ABC transporter ATP-binding protein")			LPA65_12940(gene symbol - "not specified", gene name - "ATP-binding cassette domain-containing protein")	O987_24115(gene symbol - "not specified", gene name - "ABC transporter")
	KR76_18870(gene symbol - "not specified", gene name - "ATP-binding protein of ABC transporter")					MSMEG_3281(gene symbol - "not specified", gene name - "spermidine/putrescine ABC transporter ATP-binding protein")	MSMEI_RS16145(gene symbol - "not specified", gene name - "spermidine/putrescine ABC transporter ATP-binding protein", old locus tag - "MSMEI_3197")		RER_RS27515(gene symbol - "not specified", gene name - "putative ABC transporter ATP-binding protein", old locus tag - "RER_50800")	RHA1_RS25710(gene symbol - "not specified", gene name - "cobalt ABC transporter ATP-binding protein", old locus tag - "RHA1_ro05258")		ROP_RS28570(gene symbol - "not specified", gene name - "sugar ABC transporter ATP-binding protein", old locus tag - "ROP_57590")	GPOL_RS24175(gene symbol - "not specified", gene name - "ABC transporter", old locus tag - "GPOL_c48170")		BLON_RS10165(gene symbol - "not specified", gene name - "amino acid ABC transporter ATP-binding protein", old locus tag - "Blon_1957")		HDCHBGLK_01947(gene symbol - "yxeO_2", gene name - "putative amino-acid import ATP-binding protein YxeO")	AW869_21555(gene symbol - "not specified", gene name - "polyamine ABC transporter ATP-binding protein")				LPA65_13790(gene symbol - "not specified", gene name - "amino acid ABC transporter ATP-binding protein")	O987_24380(gene symbol - "not specified", gene name - "ABC transporter")
	KR76_19235(gene symbol - "not specified", gene name - "Alkanesulfonates ABC transporter ATP-binding protein")					MSMEG_3550(gene symbol - "ehuA", gene name - "ectoine/hydroxyectoine ABC transporter ATP-binding protein")	MSMEI_RS17480(gene symbol - "not specified", gene name - "glutamate ABC transporter ATP-binding protein", old locus tag - "MSMEI_3469")		RER_RS27815(gene symbol - "not specified", gene name - "ABC transporter ATP-binding protein", old locus tag - "RER_51400")	RHA1_RS27655(gene symbol - "not specified", gene name - "peptide ABC transporter ATP-binding protein", old locus tag - "RHA1_ro05667")		ROP_RS30040(gene symbol - "not specified", gene name - "ABC transporter ATP-binding protein", old locus tag - "ROP_60510")	GPOL_RS24530(gene symbol - "not specified", gene name - "methionine ABC transporter ATP-binding protein", old locus tag - "GPOL_c48880")		BLON_RS10310(gene symbol - "not specified", gene name - "ABC transporter ATP-binding protein", old locus tag - "Blon_1986")		HDCHBGLK_02000(gene symbol - "fbpC2", gene name - "Fe(3+) ions import ATP-binding protein FbpC 2")					LPA65_16110(gene symbol - "not specified", gene name - "ABC transporter ATP-binding protein")	O987_24920(gene symbol - "not specified", gene name - "arginine ABC transporter ATP-binding protein")
	KR76_19325(gene symbol - "not specified", gene name - "Duplicated ATPase component CbrU of energizing module of predicted cobalamin ECF transporter")					MSMEG_3633(gene symbol - "not specified", gene name - "ferric cations import ATP-binding protein FbpC")	MSMEI_RS17880(gene symbol - "not specified", gene name - "ABC transporter", old locus tag - "MSMEI_3549")		RER_RS31180(gene symbol - "not specified", gene name - "ABC transporter ATP-binding protein", old locus tag - "RER_58190")	RHA1_RS29275(gene symbol - "not specified", gene name - "ABC transporter ATP-binding protein", old locus tag - "RHA1_ro05991")		ROP_RS30100(gene symbol - "not specified", gene name - "proline/glycine betaine ABC transporter ATP-binding protein", old locus tag - "ROP_60630")	GPOL_RS24935(gene symbol - "not specified", gene name - "nitrate ABC transporter ATP-binding protein", old locus tag - "GPOL_c49690")		BLON_RS10485(gene symbol - "not specified", gene name - "amino acid ABC transporter ATP-binding protein", old locus tag - "Blon_2019")		HDCHBGLK_02045(gene symbol - "not specified", gene name - "hypothetical protein")						O987_25180(gene symbol - "not specified", gene name - "ABC transporter ATP-binding protein")
	KR76_20300(gene symbol - "not specified", gene name - "putative ABC transporter ATP-binding protein - glutamine transport")					MSMEG_3853(gene symbol - "not specified", gene name - "aliphatic sulfonates transport ATP-binding protein SsuB")	MSMEI_RS18940(gene symbol - "not specified", gene name - "sulfonate ABC transporter ATP-binding protein", old locus tag - "MSMEI_3762")		RER_RS31365(gene symbol - "not specified", gene name - "putative aliphatic sulfonates ABC transporter ATP-binding protein", old locus tag - "RER_58560")	RHA1_RS29335(gene symbol - "not specified", gene name - "glycine/betaine ABC transporter ATPase", old locus tag - "RHA1_ro06003")		ROP_RS30320(gene symbol - "not specified", gene name - "peptide ABC transporter ATP-binding protein", old locus tag - "ROP_61070")			BLON_RS10520(gene symbol - "ftsE", gene name - "cell division ATP-binding protein FtsE", old locus tag - "Blon_2026")		HDCHBGLK_02203(gene symbol - "ftsE", gene name - "Cell division ATP-binding protein FtsE")						O987_25460(gene symbol - "not specified", gene name - "ABC transporter ATP-binding protein")
	KR76_20740(gene symbol - "not specified", gene name - "ABC transporter")					MSMEG_4520(gene symbol - "not specified", gene name - "sulfate/thiosulfate import ATP-binding protein CysA")	MSMEI_RS22120(gene symbol - "not specified", gene name - "nitrate ABC transporter ATP-binding protein", old locus tag - "MSMEI_4408")		RER_RS31430(gene symbol - "not specified", gene name - "putative ABC transporter ATP-binding protein", old locus tag - "RER_58690")	RHA1_RS29560(gene symbol - "not specified", gene name - "peptide ABC transporter ATP-binding protein", old locus tag - "RHA1_ro06048")		ROP_RS32100(gene symbol - "not specified", gene name - "cell division protein FtsE", old locus tag - "ROP_64640")			BLON_RS11045(gene symbol - "not specified", gene name - "ABC transporter ATP-binding protein", old locus tag - "Blon_2139")		HDCHBGLK_02254(gene symbol - "lolD_5", gene name - "Lipoprotein-releasing system ATP-binding protein LolD")						O987_25770(gene symbol - "not specified", gene name - "nitrate ABC transporter ATP-binding protein")
	KR76_21085(gene symbol - "not specified", gene name - "Glycerol-3-phosphate ABC transporter, ATP-binding protein UgpC")					MSMEG_4530(gene symbol - "cysA", gene name - "sulfate ABC transporter ATP-binding protein")	MSMEI_RS22170(gene symbol - "not specified", gene name - "sulfate ABC transporter ATP-binding protein", old locus tag - "MSMEI_4417")		RER_RS31600(gene symbol - "not specified", gene name - "sugar ABC transporter ATP-binding protein", old locus tag - "RER_59040")	RHA1_RS31275(gene symbol - "not specified", gene name - "ABC transporter ATP-binding protein", old locus tag - "RHA1_ro06396")		ROP_RS32950(gene symbol - "not specified", gene name - "phosphonate ABC transporter ATP-binding protein", old locus tag - "ROP_66350")			BLON_RS11980(gene symbol - "not specified", gene name - "ABC transporter ATP-binding protein", old locus tag - "Blon_2312")		HDCHBGLK_02279(gene symbol - "metN", gene name - "Methionine import ATP-binding protein MetN")						O987_26780(gene symbol - "not specified", gene name - "ABC transporter ATP-binding protein")
	KR76_21895(gene symbol - "not specified", gene name - "Macrolide export ATP-binding/permease protein MacB")					MSMEG_4587(gene symbol - "not specified", gene name - "aliphatic sulfonate ABC transporter ATP-binding protein")	MSMEI_RS22450(gene symbol - "not specified", gene name - "aliphatic sulfonate ABC transporter ATP-binding protein", old locus tag - "MSMEI_4475")		RER_RS31720(gene symbol - "not specified", gene name - "putative ABC transporter ATP-binding protein", old locus tag - "RER_59290")	RHA1_RS31330(gene symbol - "not specified", gene name - "cell division protein FtsE", old locus tag - "RHA1_ro06407")		ROP_RS33540(gene symbol - "not specified", gene name - "glutamate ABC transporter ATP-binding protein", old locus tag - "ROP_67560")			BLON_RS12215(gene symbol - "not specified", gene name - "ABC transporter ATP-binding protein", old locus tag - "Blon_2361")		HDCHBGLK_02378(gene symbol - "yknY_2", gene name - "putative ABC transporter ATP-binding protein YknY")						O987_27230(gene symbol - "not specified", gene name - "nitrate ABC transporter ATP-binding protein")
	KR76_23585(gene symbol - "not specified", gene name - "Methionine ABC transporter ATP-binding protein")					MSMEG_4761(gene symbol - "not specified", gene name - "ABC transporter ATP-binding protein")	MSMEI_RS23275(gene symbol - "not specified", gene name - "ABC transporter ATP-binding protein", old locus tag - "MSMEI_4639")		RER_RS31805(gene symbol - "not specified", gene name - "ABC transporter", old locus tag - "RER_59470")	RHA1_RS32260(gene symbol - "not specified", gene name - "phosphonate ABC transporter ATP-binding protein", old locus tag - "RHA1_ro06601")		ROP_RS33940(gene symbol - "not specified", gene name - "nitrate ABC transporter ATP-binding protein", old locus tag - "ROP_68350")			BLON_RS12605(gene symbol - "not specified", gene name - "ABC transporter ATP-binding protein", old locus tag - "Blon_2438")		HDCHBGLK_02391(gene symbol - "not specified", gene name - "putative ABC transporter ATP-binding protein")
	KR76_25750(gene symbol - "not specified", gene name - "ABC transporter")					MSMEG_5058(gene symbol - "not specified", gene name - "ABC transporter ATP-binding protein")	MSMEI_RS24745(gene symbol - "not specified", gene name - "ABC transporter ATP-binding protein", old locus tag - "MSMEI_4931")			RHA1_RS33085(gene symbol - "not specified", gene name - "arginine ABC transporter ATP-binding protein", old locus tag - "RHA1_ro06770")		ROP_RS36805(gene symbol - "not specified", gene name - "ABC transporter ATP-binding protein", old locus tag - "ROP_pROB01-01850")			BLON_RS12835(gene symbol - "ugpC", gene name - "sn-glycerol-3-phosphate ABC transporter ATP-binding protein UgpC", old locus tag - "Blon_2475")		HDCHBGLK_02468(gene symbol - "yxdL_1", gene name - "ABC transporter ATP-binding protein YxdL")
	KR76_26860(gene symbol - "not specified", gene name - "Putrescine transport ATP-binding protein PotA")					MSMEG_5316(gene symbol - "not specified", gene name - "glutamine ABC transporter ATP-binding protein")	MSMEI_RS26010(gene symbol - "not specified", gene name - "glutamine ABC transporter ATP-binding protein", old locus tag - "MSMEI_5174")			RHA1_RS33485(gene symbol - "not specified", gene name - "nitrate ABC transporter ATP-binding protein", old locus tag - "RHA1_ro06850")		ROP_RS36810(gene symbol - "not specified", gene name - "ABC transporter ATP-binding protein", old locus tag - "ROP_pROB01-01860")					HDCHBGLK_02500(gene symbol - "lolD_6", gene name - "Lipoprotein-releasing system ATP-binding protein LolD")
						MSMEG_5371(gene symbol - "ehuA", gene name - "ectoine/hydroxyectoine ABC transporter ATP-binding protein")	MSMEI_RS26265(gene symbol - "not specified", gene name - "glutamate ABC transporter ATP-binding protein", old locus tag - "MSMEI_5225")			RHA1_RS33980(gene symbol - "not specified", gene name - "arginine ABC transporter ATP-binding protein", old locus tag - "RHA1_ro06949")		ROP_RS37205(gene symbol - "not specified", gene name - "sugar ABC transporter", old locus tag - "ROP_pROB01-02710")					HDCHBGLK_02669(gene symbol - "yxdL_2", gene name - "ABC transporter ATP-binding protein YxdL")
						MSMEG_5531(gene symbol - "not specified", gene name - "ABC transporter ATP-binding protein")	MSMEI_RS27060(gene symbol - "not specified", gene name - "ABC transporter ATP-binding protein", old locus tag - "MSMEI_5379")			RHA1_RS34330(gene symbol - "not specified", gene name - "Fe(3+) ions import ATP-binding protein FbpC 2", old locus tag - "RHA1_ro07027")							HDCHBGLK_02767(gene symbol - "yxdL_3", gene name - "ABC transporter ATP-binding protein YxdL")
						MSMEG_5571(gene symbol - "not specified", gene name - "ABC transporter ATP-binding protein")	MSMEI_RS27265(gene symbol - "not specified", gene name - "ABC transporter ATP-binding protein", old locus tag - "MSMEI_5420")			RHA1_RS34425(gene symbol - "not specified", gene name - "Aliphatic sulfonates import ATP-binding protein SsuB 3", old locus tag - "RHA1_ro07048")							HDCHBGLK_02777(gene symbol - "tcyC", gene name - "L-cystine import ATP-binding protein TcyC")
						MSMEG_5807(gene symbol - "not specified", gene name - "D-methionine transport ATP-binding protein MetN")	MSMEI_RS28415(gene symbol - "not specified", gene name - "methionine ABC transporter ATP-binding protein", old locus tag - "MSMEI_5650")			RHA1_RS41690(gene symbol - "not specified", gene name - "ATP-binding protein", old locus tag - "RHA1_ro10203")							HDCHBGLK_02815(gene symbol - "potA", gene name - "Spermidine/putrescine import ATP-binding protein PotA")
						MSMEG_6309(gene symbol - "not specified", gene name - "ABC transporter ATP-binding protein")	MSMEI_RS30890(gene symbol - "glnQ", gene name - "ABC transporter ATP-binding protein", old locus tag - "MSMEI_6143")			RHA1_ro08172(gene symbol - "patA", gene name - "probable ABC transporter, ATP-binding component")							HDCHBGLK_02821(gene symbol - "yxdL_4", gene name - "ABC transporter ATP-binding protein YxdL")
						MSMEG_6333(gene symbol - "not specified", gene name - "amino acid ABC transporter ATP-binding protein")	MSMEI_RS31015(gene symbol - "not specified", gene name - "glycine/betaine ABC transporter ATPase", old locus tag - "MSMEI_6167")			RHA1_ro08545(gene symbol - "sfuC2", gene name - "Fe(3+)-transporting ATPase protein SfuC")							HDCHBGLK_02890(gene symbol - "artM", gene name - "Arginine transport ATP-binding protein ArtM")
						MSMEG_6496(gene symbol - "not specified", gene name - "nitrate/sulfonate/bicarbonate ABC transporter ATPase subunit")	MSMEI_RS31810(gene symbol - "not specified", gene name - "nitrate ABC transporter ATPase", old locus tag - "MSMEI_6324")			RHA1_ro08564(gene symbol - "not specified", gene name - "ABC lipoprotein transporter, ATP-binding component")							HDCHBGLK_03154(gene symbol - "bceA_2", gene name - "Bacitracin export ATP-binding protein BceA")
						MSMEG_6521(gene symbol - "not specified", gene name - "sulfate/thiosulfate import ATP-binding protein CysA 2")	MSMEI_RS31935(gene symbol - "not specified", gene name - "spermidine/putrescine ABC transporter ATP-binding protein", old locus tag - "MSMEI_6347")			RHA1_ro08565(gene symbol - "not specified", gene name - "ABC lipoprotein transporter, ATP-binding component")							HDCHBGLK_03228(gene symbol - "fbpC", gene name - "Fe(3+) ions import ATP-binding protein FbpC")
						MSMEG_6593(gene symbol - "not specified", gene name - "ATP-binding protein")	MSMEI_RS32290(gene symbol - "not specified", gene name - "ATP-binding protein", old locus tag - "MSMEI_6415")
						MSMEG_6671(gene symbol - "not specified", gene name - "sulfate/thiosulfate import ATP-binding protein CysA")	MSMEI_RS32670(gene symbol - "not specified", gene name - "ABC transporter", old locus tag - "MSMEI_6491")
						MSMEG_6725(gene symbol - "not specified", gene name - "ABC transporter ATP-binding protein")	MSMEI_RS32925(gene symbol - "not specified", gene name - "ABC transporter ATP-binding protein", old locus tag - "MSMEI_6542")
						MSMEG_6911(gene symbol - "not specified", gene name - "ABC transporter ATP-binding protein")	MSMEI_RS33845(gene symbol - "not specified", gene name - "ABC transporter ATP-binding protein", old locus tag - "MSMEI_6725")
group 3	KR76_00360(gene symbol - "not specified", gene name - "Long-chain-fatty-acid--CoA ligase")	G155_00610(gene symbol - "not specified", gene name - "Long-chain fatty-acid-CoA ligase, Mycobacterial subgroup FadD5")	D174_RS01610(gene symbol - "not specified", gene name - "long-chain fatty acid--CoA ligase", old locus tag - "D174_25920")	M6_RAST_0059(gene symbol - "not specified", gene name - "Long-chain fatty-acid-CoA ligase, Mycobacterial subgroup FadD2")	SCNU_RS00340(gene symbol - "not specified", gene name - "O-succinylbenzoate-CoA ligase", old locus tag - "SCNU_00330")	MSMEG_0131(gene symbol - "not specified", gene name - "long-chain-fatty-acid--CoA ligase")	MSMEI_RS00660(gene symbol - "not specified", gene name - "long-chain fatty acid--CoA ligase", old locus tag - "MSMEI_0128")	Rv0119(gene symbol - "fadD7", gene name - "Probable fatty-acid-CoA ligase FadD7 (fatty-acid-CoA synthetase) (fatty-acid-CoA synthase)")	RER_RS01710(gene symbol - "not specified", gene name - "O-succinylbenzoate-CoA ligase", old locus tag - "pREC1_0064")	RHA1_RS00975(gene symbol - "not specified", gene name - "acyl-CoA synthetase", old locus tag - "RHA1_ro00189")	HMPREF0724_RS05100(gene symbol - "not specified", gene name - "acyl-CoA ligase", old locus tag - "HMPREF0724_10058")	ROP_RS00500(gene symbol - "not specified", gene name - "hypothetical protein", old locus tag - "ROP_01080")	GPOL_RS00330(gene symbol - "not specified", gene name - "fatty-acid--CoA ligase", old locus tag - "GPOL_c00650")	NFA_RS02440(gene symbol - "not specified", gene name - "fatty acid--CoA ligase", old locus tag - "nfa4830")			HDCHBGLK_01430(gene symbol - "baiB", gene name - "Bile acid-coenzyme A ligase")	AW869_00470(gene symbol - "not specified", gene name - "long-chain fatty acid--CoA ligase")	lmo0974(gene symbol - "dltA", gene name - "D-alanine--poly(phosphoribitol) ligase subunit 1")	PHAL_RS0101540(gene symbol - "fadD", gene name - "long-chain-fatty-acid--CoA ligase FadD")	ACY05_00325(gene symbol - "not specified", gene name - "hypothetical protein")	LPA65_08010(gene symbol - "dltA", gene name - "D-alanine--poly(phosphoribitol) ligase subunit 1")	O987_00467(gene symbol - "not specified", gene name - "Acyl-coenzyme A synthetase/AMP-(fatty) acid ligase")
	KR76_00380(gene symbol - "not specified", gene name - "2,3-dihydroxybenzoate-AMP ligase")	G155_01045(gene symbol - "not specified", gene name - "Long-chain-fatty-acid--CoA ligase")	D174_RS02760(gene symbol - "not specified", gene name - "acyl-CoA synthetase", old locus tag - "D174_02825")	M6_RAST_0236(gene symbol - "not specified", gene name - "Long-chain-fatty-acid--CoA ligase")	SCNU_RS01585(gene symbol - "not specified", gene name - "AMP-binding protein", old locus tag - "SCNU_01585")	MSMEG_0257(gene symbol - "not specified", gene name - "long-chain-fatty-acid--CoA ligase")	MSMEI_RS01285(gene symbol - "not specified", gene name - "acyl-CoA synthetase", old locus tag - "MSMEI_0250")	Rv0166(gene symbol - "fadD5", gene name - "Probable fatty-acid-CoA ligase FadD5 (fatty-acid-CoA synthetase) (fatty-acid-CoA synthase)")	RER_RS02370(gene symbol - "not specified", gene name - "fatty-acid--CoA ligase", old locus tag - "RER_00850")	RHA1_RS01185(gene symbol - "not specified", gene name - "peptide synthetase", old locus tag - "RHA1_ro00233")	HMPREF0724_RS06305(gene symbol - "not specified", gene name - "acyl-CoA ligase", old locus tag - "HMPREF0724_10867")	ROP_RS03095(gene symbol - "not specified", gene name - "AMP-dependent acyl-CoA synthetase", old locus tag - "ROP_06490")	GPOL_RS00410(gene symbol - "not specified", gene name - "fatty-acid--CoA ligase", old locus tag - "GPOL_c00810")	NFA_RS02670(gene symbol - "not specified", gene name - "acyl-CoA synthetase", old locus tag - "nfa5250")				AW869_14155(gene symbol - "caiC", gene name - "ATP-dependent acyl-CoA ligase")	lmo1672(gene symbol - "menE", gene name - "O-succinylbenzoic acid--CoA ligase")	PHAL_RS0104605(gene symbol - "not specified", gene name - "AMP-binding protein")	ACY05_01665(gene symbol - "not specified", gene name - "long-chain fatty acid--CoA ligase")		O987_01080(gene symbol - "not specified", gene name - "hypothetical protein")
	KR76_00430(gene symbol - "not specified", gene name - "Long-chain-fatty-acid--CoA ligase")	G155_01305(gene symbol - "not specified", gene name - "Long-chain fatty-acid-CoA ligase, Mycobacterial subgroup FadD2")	D174_RS02815(gene symbol - "not specified", gene name - "acyl-CoA synthetase", old locus tag - "D174_02880")	M6_RAST_0248(gene symbol - "not specified", gene name - "Long-chain-fatty-acid--CoA ligase")	SCNU_RS01795(gene symbol - "not specified", gene name - "AMP-dependent synthetase", old locus tag - "SCNU_01800")	MSMEG_0304(gene symbol - "not specified", gene name - "acyl-CoA synthetase")	MSMEI_RS01520(gene symbol - "not specified", gene name - "acyl-CoA synthetase", old locus tag - "MSMEI_0297")	Rv0214(gene symbol - "fadD4", gene name - "Probable fatty-acid-CoA ligase FadD4 (fatty-acid-CoA synthetase) (fatty-acid-CoA synthase)")	RER_RS03160(gene symbol - "not specified", gene name - "acyl-CoA synthetase", old locus tag - "RER_02430")	RHA1_RS01820(gene symbol - "not specified", gene name - "fatty-acid--CoA ligase", old locus tag - "RHA1_ro00367")	HMPREF0724_RS07295(gene symbol - "not specified", gene name - "acyl-CoA synthetase", old locus tag - "HMPREF0724_11066")	ROP_RS06005(gene symbol - "not specified", gene name - "AMP-dependent synthetase", old locus tag - "ROP_12130")	GPOL_RS01135(gene symbol - "not specified", gene name - "AMP-dependent synthetase", old locus tag - "GPOL_c02290")	NFA_RS06295(gene symbol - "not specified", gene name - "AMP-dependent synthetase", old locus tag - "nfa12430")				AW869_22900(gene symbol - "not specified", gene name - "cyclohexanecarboxylate-CoA ligase")	lmo2720(gene symbol - "not specified", gene name - "acetate-CoA ligase")		ACY05_03565(gene symbol - "not specified", gene name - "hypothetical protein")		O987_02030(gene symbol - "not specified", gene name - "2-aminobenzoate-CoA ligase")
	KR76_00485(gene symbol - "not specified", gene name - "acyl-CoA synthetase fadD4")	G155_02680(gene symbol - "not specified", gene name - "3-methylmercaptopropionyl-CoA ligase (DmdB)")	D174_RS03650(gene symbol - "not specified", gene name - "acyl-CoA synthetase", old locus tag - "D174_03735")	M6_RAST_0481(gene symbol - "not specified", gene name - "Acetoacetyl-CoA synthetase / Long-chain-fatty-acid--CoA ligase")	SCNU_RS02115(gene symbol - "not specified", gene name - "AMP-dependent synthetase", old locus tag - "SCNU_02125")	MSMEG_0326(gene symbol - "not specified", gene name - "AMP-dependent synthetase/ligase")	MSMEI_RS01625(gene symbol - "not specified", gene name - "long-chain fatty acid--CoA ligase", old locus tag - "MSMEI_0319")	Rv0270(gene symbol - "fadD2", gene name - "Probable fatty-acid-CoA ligase FadD2 (fatty-acid-CoA synthetase) (fatty-acid-CoA synthase)")	RER_RS03840(gene symbol - "not specified", gene name - "putative fatty-acid--CoA ligase", old locus tag - "RER_03730")	RHA1_RS02005(gene symbol - "not specified", gene name - "AMP-dependent acyl-CoA synthetase", old locus tag - "RHA1_ro00405")	HMPREF0724_RS07975(gene symbol - "not specified", gene name - "acyl-CoA synthetase", old locus tag - "HMPREF0724_11211")	ROP_RS06385(gene symbol - "not specified", gene name - "acyl-CoA synthetase", old locus tag - "ROP_12890")	GPOL_RS04375(gene symbol - "not specified", gene name - "acyl-CoA synthetase", old locus tag - "GPOL_c08760")	NFA_RS06450(gene symbol - "not specified", gene name - "acyl-CoA synthetase", old locus tag - "nfa12740")							ACY05_03725(gene symbol - "not specified", gene name - "fatty acid--CoA ligase")		O987_02705(gene symbol - "not specified", gene name - "AMP-binding protein")
	KR76_00905(gene symbol - "not specified", gene name - "Long-chain-fatty-acid--CoA ligase")	G155_02960(gene symbol - "not specified", gene name - "Long-chain fatty-acid-CoA ligase, Mycobacterial subgroup FadD2")	D174_RS04765(gene symbol - "not specified", gene name - "hypothetical protein", old locus tag - "D174_04870")	M6_RAST_0585(gene symbol - "not specified", gene name - "Long-chain-fatty-acid--CoA ligase")	SCNU_RS03055(gene symbol - "not specified", gene name - "acyl-CoA synthetase", old locus tag - "SCNU_03082")	MSMEG_0599(gene symbol - "not specified", gene name - "acyl-CoA synthetase")	MSMEI_RS02960(gene symbol - "not specified", gene name - "acyl-CoA synthetase", old locus tag - "MSMEI_0583")	Rv1427c(gene symbol - "fadD12", gene name - "Possible long-chain-fatty-acid--CoA ligase FadD12 (fatty-acid-CoA synthetase) (fatty-acid-CoA synthase)")	RER_RS04180(gene symbol - "not specified", gene name - "hypothetical protein", old locus tag - "RER_04430")	RHA1_RS02060(gene symbol - "not specified", gene name - "AMP-dependent acyl-CoA synthetase", old locus tag - "RHA1_ro00416")	HMPREF0724_RS10120(gene symbol - "not specified", gene name - "fatty acid--CoA ligase", old locus tag - "HMPREF0724_13833")	ROP_RS08665(gene symbol - "not specified", gene name - "AMP-dependent synthetase", old locus tag - "ROP_17430")	GPOL_RS04390(gene symbol - "not specified", gene name - "acyl-CoA synthetase", old locus tag - "GPOL_c08790")	NFA_RS09525(gene symbol - "not specified", gene name - "acyl-CoA synthetase", old locus tag - "nfa18880")							ACY05_04145(gene symbol - "not specified", gene name - "AMP-dependent synthetase")		O987_04015(gene symbol - "not specified", gene name - "malonyl-CoA synthase")
	KR76_03625(gene symbol - "not specified", gene name - "Long-chain-fatty-acid--CoA ligase")	G155_04180(gene symbol - "not specified", gene name - "Benzoate-CoA ligase")	D174_RS05005(gene symbol - "not specified", gene name - "hypothetical protein", old locus tag - "D174_05115")	M6_RAST_0586(gene symbol - "not specified", gene name - "Long-chain-fatty-acid--CoA ligase")	SCNU_RS03065(gene symbol - "not specified", gene name - "fatty-acid--CoA ligase", old locus tag - "SCNU_03092")	MSMEG_1982(gene symbol - "not specified", gene name - "acyl-CoA synthetase")	MSMEI_RS09795(gene symbol - "not specified", gene name - "acyl-CoA synthetase", old locus tag - "MSMEI_1938")	Rv2505c(gene symbol - "fadD35", gene name - "Probable fatty-acid-CoA ligase FadD35 (fatty-acid-CoA synthetase) (fatty-acid-CoA synthase)")	RER_RS05235(gene symbol - "not specified", gene name - "putative fatty-acid--CoA ligase", old locus tag - "RER_06480")	RHA1_RS04375(gene symbol - "not specified", gene name - "AMP-dependent acyl-CoA synthetase", old locus tag - "RHA1_ro00914")	HMPREF0724_RS10335(gene symbol - "not specified", gene name - "acyl-CoA synthetase", old locus tag - "HMPREF0724_13655")	ROP_RS08805(gene symbol - "not specified", gene name - "fatty-acid--CoA ligase", old locus tag - "ROP_17700")	GPOL_RS04495(gene symbol - "not specified", gene name - "acyl-CoA synthetase", old locus tag - "GPOL_c08990")	NFA_RS12050(gene symbol - "not specified", gene name - "acyl-CoA synthetase", old locus tag - "nfa24050")									O987_06565(gene symbol - "not specified", gene name - "acyl-CoA synthetase")
	KR76_05675(gene symbol - "not specified", gene name - "Fatty-acid-CoA ligase FadD7")	G155_06160(gene symbol - "not specified", gene name - "Acetoacetyl-CoA synthetase")	D174_RS09845(gene symbol - "not specified", gene name - "hypothetical protein", old locus tag - "D174_26345")	M6_RAST_0601(gene symbol - "not specified", gene name - "O-succinylbenzoic acid--CoA ligase")	SCNU_RS04725(gene symbol - "not specified", gene name - "acyl-CoA synthetase", old locus tag - "SCNU_04766")	MSMEG_2360(gene symbol - "not specified", gene name - "4-coumarate--CoA ligase")	MSMEI_RS11605(gene symbol - "not specified", gene name - "4-coumarate--CoA ligase", old locus tag - "MSMEI_2300")	Rv2948c(gene symbol - "fadD22", gene name - "P-hydroxybenzoyl-AMP ligase FadD22")	RER_RS06185(gene symbol - "not specified", gene name - "AMP-dependent synthetase", old locus tag - "RER_08430")	RHA1_RS07265(gene symbol - "not specified", gene name - "acyl-CoA synthetase", old locus tag - "RHA1_ro01496")	HMPREF0724_RS10535(gene symbol - "not specified", gene name - "long-chain fatty acid--CoA ligase", old locus tag - "HMPREF0724_13695")	ROP_RS08920(gene symbol - "not specified", gene name - "AMP-dependent acyl-CoA synthetase", old locus tag - "ROP_17930")	GPOL_RS05130(gene symbol - "not specified", gene name - "AMP-dependent synthetase", old locus tag - "GPOL_c10250")	NFA_RS13045(gene symbol - "not specified", gene name - "acyl-CoA synthetase", old locus tag - "nfa26070")									O987_07675(gene symbol - "not specified", gene name - "AMP-binding protein")
	KR76_06560(gene symbol - "not specified", gene name - "Long-chain-fatty-acid--CoA ligase")	G155_06270(gene symbol - "not specified", gene name - "Long-chain-fatty-acid--CoA ligase")	D174_RS10290(gene symbol - "not specified", gene name - "AMP-dependent synthetase", old locus tag - "D174_10505")	M6_RAST_1584(gene symbol - "not specified", gene name - "Long-chain-fatty-acid--CoA ligase")	SCNU_RS05645(gene symbol - "not specified", gene name - "4-coumarate--CoA ligase", old locus tag - "SCNU_05716")	MSMEG_2883(gene symbol - "not specified", gene name - "acyl-CoA synthetase")	MSMEI_RS14180(gene symbol - "not specified", gene name - "acyl-CoA synthetase", old locus tag - "MSMEI_2809")	Rv3089(gene symbol - "fadD13", gene name - "Probable chain-fatty-acid-CoA ligase FadD13 (fatty-acyl-CoA synthetase)")	RER_RS06415(gene symbol - "not specified", gene name - "putative fatty-acid--CoA ligase", old locus tag - "RER_08900")	RHA1_RS07325(gene symbol - "not specified", gene name - "AMP-dependent synthetase", old locus tag - "RHA1_ro01508")	HMPREF0724_RS10560(gene symbol - "not specified", gene name - "acyl-CoA synthetase", old locus tag - "HMPREF0724_13700")	ROP_RS08950(gene symbol - "not specified", gene name - "AMP-dependent acyl-CoA synthetase", old locus tag - "ROP_17990")	GPOL_RS05300(gene symbol - "not specified", gene name - "acyl-CoA synthetase", old locus tag - "GPOL_c10590")	NFA_RS15040(gene symbol - "not specified", gene name - "acyl-CoA synthetase", old locus tag - "nfa30120")									O987_07775(gene symbol - "not specified", gene name - "fatty acid-CoA ligase")
	KR76_06840(gene symbol - "not specified", gene name - "O-succinylbenzoic acid-CoA ligase fadD4")	G155_06280(gene symbol - "not specified", gene name - "Long-chain-fatty-acid--CoA ligase")	D174_RS16075(gene symbol - "not specified", gene name - "acyl-CoA synthetase", old locus tag - "D174_16390")	M6_RAST_1633(gene symbol - "not specified", gene name - "Long-chain-fatty-acid--CoA ligase")	SCNU_RS05815(gene symbol - "not specified", gene name - "long-chain fatty acid--CoA ligase", old locus tag - "SCNU_05890")	MSMEG_3694(gene symbol - "not specified", gene name - "feruloyl-CoA synthetase")	MSMEI_RS18175(gene symbol - "not specified", gene name - "AMP-dependent synthetase", old locus tag - "MSMEI_3608")	Rv3561(gene symbol - "fadD3", gene name - "Probable fatty-acid-CoA ligase FadD3 (fatty-acid-CoA synthetase) (fatty-acid-CoA synthase)")	RER_RS10030(gene symbol - "not specified", gene name - "AMP-dependent synthetase", old locus tag - "RER_16190")	RHA1_RS07450(gene symbol - "not specified", gene name - "acyl-CoA synthetase", old locus tag - "RHA1_ro01533")	HMPREF0724_RS12635(gene symbol - "not specified", gene name - "fatty acid--CoA ligase", old locus tag - "HMPREF0724_12397")	ROP_RS09570(gene symbol - "not specified", gene name - "peptide synthetase", old locus tag - "ROP_19250")	GPOL_RS05970(gene symbol - "not specified", gene name - "AMP-binding protein", old locus tag - "GPOL_c12010")	NFA_RS15420(gene symbol - "not specified", gene name - "hypothetical protein", old locus tag - "nfa30880")									O987_10795(gene symbol - "not specified", gene name - "AMP-binding protein")
	KR76_07225(gene symbol - "not specified", gene name - "Long-chain-fatty-acid--CoA ligase")	G155_11300(gene symbol - "not specified", gene name - "4-coumarate--CoA ligase 1")	D174_RS16145(gene symbol - "not specified", gene name - "hypothetical protein", old locus tag - "D174_16470")	M6_RAST_2642(gene symbol - "not specified", gene name - "Long-chain fatty-acid-CoA ligase, Mycobacterial subgroup FadD3")	SCNU_RS07030(gene symbol - "not specified", gene name - "AMP-dependent synthetase", old locus tag - "SCNU_07100")	MSMEG_4019(gene symbol - "not specified", gene name - "AMP-dependent synthetase/ligase")	MSMEI_RS19735(gene symbol - "not specified", gene name - "AMP-dependent synthetase", old locus tag - "MSMEI_3924")		RER_RS11025(gene symbol - "not specified", gene name - "AMP-binding protein", old locus tag - "RER_18180")	RHA1_RS07710(gene symbol - "not specified", gene name - "acyl-CoA synthetase", old locus tag - "RHA1_ro01585")	HMPREF0724_RS13055(gene symbol - "not specified", gene name - "acyl-CoA ligase", old locus tag - "HMPREF0724_12481")	ROP_RS09930(gene symbol - "not specified", gene name - "long-chain fatty acid--CoA ligase", old locus tag - "ROP_19970")	GPOL_RS07785(gene symbol - "not specified", gene name - "AMP-dependent synthetase", old locus tag - "GPOL_c15600")	NFA_RS15465(gene symbol - "not specified", gene name - "acyl-CoA synthetase", old locus tag - "nfa30980")									O987_10870(gene symbol - "not specified", gene name - "fatty-acid-CoA ligase")
	KR76_09700(gene symbol - "not specified", gene name - "Acyl-coenzyme A synthetase/AMP-(fatty) acid ligase")	G155_12450(gene symbol - "not specified", gene name - "Long-chain fatty-acid-CoA ligase, Mycobacterial subgroup FadD2")	D174_RS16150(gene symbol - "not specified", gene name - "long-chain fatty acid--CoA ligase", old locus tag - "D174_16475")	M6_RAST_2702(gene symbol - "not specified", gene name - "putative non-ribosomal peptide synthetase")	SCNU_RS07305(gene symbol - "not specified", gene name - "long-chain fatty acid--CoA ligase", old locus tag - "SCNU_07378")	MSMEG_4065(gene symbol - "not specified", gene name - "feruloyl-CoA synthetase")	MSMEI_RS19940(gene symbol - "not specified", gene name - "fatty-acid--CoA ligase", old locus tag - "MSMEI_3967")		RER_RS13140(gene symbol - "not specified", gene name - "acyl-CoA synthetase", old locus tag - "RER_22410")	RHA1_RS10105(gene symbol - "not specified", gene name - "AMP-dependent synthetase", old locus tag - "RHA1_ro02071")	HMPREF0724_RS14420(gene symbol - "not specified", gene name - "long-chain fatty acid--CoA ligase", old locus tag - "HMPREF0724_10813")	ROP_RS10035(gene symbol - "not specified", gene name - "acyl-CoA synthetase", old locus tag - "ROP_20180")	GPOL_RS11630(gene symbol - "not specified", gene name - "acyl-CoA synthetase", old locus tag - "GPOL_c23250")	NFA_RS16065(gene symbol - "not specified", gene name - "AMP-dependent synthetase", old locus tag - "nfa32170")									O987_10880(gene symbol - "not specified", gene name - "AMP-dependent synthetase")
	KR76_09810(gene symbol - "not specified", gene name - "Fatty-acid-CoA ligase FadD7")	G155_12930(gene symbol - "not specified", gene name - "Long-chain-fatty-acid--CoA ligase")	D174_RS16640(gene symbol - "not specified", gene name - "AMP-binding protein", old locus tag - "D174_16995")	M6_RAST_2960(gene symbol - "not specified", gene name - "Acetoacetyl-CoA synthetase / Long-chain-fatty-acid--CoA ligase")	SCNU_RS07925(gene symbol - "not specified", gene name - "fatty-acid CoA ligase", old locus tag - "SCNU_07998")	MSMEG_4112(gene symbol - "not specified", gene name - "cyclohexanecarboxylate-CoA ligase")	MSMEI_RS20170(gene symbol - "not specified", gene name - "cyclohexanecarboxylate-CoA ligase", old locus tag - "MSMEI_4013")		RER_RS22080(gene symbol - "not specified", gene name - "acyl-CoA synthetase", old locus tag - "RER_40010")	RHA1_RS10790(gene symbol - "not specified", gene name - "peptide synthetase", old locus tag - "RHA1_ro02211")	HMPREF0724_RS14485(gene symbol - "not specified", gene name - "acyl-CoA synthetase", old locus tag - "HMPREF0724_10826")	ROP_RS11745(gene symbol - "not specified", gene name - "fatty-acid--CoA ligase", old locus tag - "ROP_23620")	GPOL_RS12170(gene symbol - "not specified", gene name - "AMP-dependent synthetase", old locus tag - "GPOL_c24340")	NFA_RS17255(gene symbol - "not specified", gene name - "peptide synthase", old locus tag - "nfa34570")									O987_11295(gene symbol - "not specified", gene name - "malonyl-CoA synthase")
	KR76_10030(gene symbol - "not specified", gene name - "acyl-CoA synthetase fadD12")	G155_16760(gene symbol - "not specified", gene name - "O-succinylbenzoic acid--CoA ligase")	D174_RS21625(gene symbol - "not specified", gene name - "hypothetical protein", old locus tag - "D174_22070")	M6_RAST_3141(gene symbol - "not specified", gene name - "3-methylmercaptopropionyl-CoA ligase (DmdB)")	SCNU_RS11595(gene symbol - "not specified", gene name - "acyl-CoA synthetase", old locus tag - "SCNU_11725")	MSMEG_4772(gene symbol - "not specified", gene name - "long-chain-fatty-acid--CoA ligase")	MSMEI_RS23330(gene symbol - "not specified", gene name - "fatty acid--CoA ligase", old locus tag - "MSMEI_4650")		RER_RS22545(gene symbol - "not specified", gene name - "putative fatty-acid--CoA ligase", old locus tag - "RER_40900")	RHA1_RS11150(gene symbol - "not specified", gene name - "long-chain fatty acid--CoA ligase", old locus tag - "RHA1_ro02284")	HMPREF0724_RS17290(gene symbol - "not specified", gene name - "acyl-CoA synthetase", old locus tag - "HMPREF0724_10357")	ROP_RS11755(gene symbol - "not specified", gene name - "acyl-CoA synthetase", old locus tag - "ROP_23640")	GPOL_RS12355(gene symbol - "not specified", gene name - "long-chain fatty acid--CoA ligase", old locus tag - "GPOL_c24700")	NFA_RS17555(gene symbol - "not specified", gene name - "long-chain fatty acid--CoA ligase", old locus tag - "nfa35160")									O987_13035(gene symbol - "not specified", gene name - "long-chain fatty acid-CoA ligase")
	KR76_11785(gene symbol - "not specified", gene name - "Long-chain-fatty-acid--CoA ligase")	G155_20365(gene symbol - "not specified", gene name - "Long-chain-fatty-acid--CoA ligase")	D174_RS22540(gene symbol - "not specified", gene name - "AMP-binding protein", old locus tag - "D174_23000")	M6_RAST_4373(gene symbol - "not specified", gene name - "Long-chain fatty-acid-CoA ligase, Mycobacterial subgroup FadD5")	SCNU_RS12155(gene symbol - "not specified", gene name - "AMP-binding protein", old locus tag - "SCNU_12302")	MSMEG_4774(gene symbol - "not specified", gene name - "AMP-dependent synthetase/ligase")	MSMEI_RS23340(gene symbol - "not specified", gene name - "putative Long-chain-fatty-acid--CoA ligase", old locus tag - "MSMEI_4652")		RER_RS24505(gene symbol - "not specified", gene name - "putative fatty-acid--CoA ligase", old locus tag - "RER_44820")	RHA1_RS11255(gene symbol - "not specified", gene name - "acyl-CoA synthetase", old locus tag - "RHA1_ro02306")	HMPREF0724_RS17410(gene symbol - "not specified", gene name - "AMP-dependent synthetase", old locus tag - "HMPREF0724_10382")	ROP_RS12185(gene symbol - "not specified", gene name - "fatty-acid--CoA ligase", old locus tag - "ROP_24490")	GPOL_RS12750(gene symbol - "not specified", gene name - "AMP-dependent synthetase", old locus tag - "GPOL_c25460")	NFA_RS17685(gene symbol - "not specified", gene name - "acyl-CoA synthetase", old locus tag - "nfa35420")									O987_15200(gene symbol - "not specified", gene name - "long-chain fatty acid-CoA ligase")
	KR76_17160(gene symbol - "not specified", gene name - "putative medium-chain acyl-CoA ligase (AlkK)")	G155_20375(gene symbol - "not specified", gene name - "Long-chain-fatty-acid--CoA ligase")	D174_RS23835(gene symbol - "not specified", gene name - "hypothetical protein")	M6_RAST_4646(gene symbol - "not specified", gene name - "Long-chain-fatty-acid--CoA ligase")	SCNU_RS13535(gene symbol - "not specified", gene name - "fatty-acid--CoA ligase", old locus tag - "SCNU_13724")	MSMEG_4876(gene symbol - "not specified", gene name - "acyl-CoA synthetase")	MSMEI_RS23840(gene symbol - "not specified", gene name - "acyl-CoA synthetase", old locus tag - "MSMEI_4751")		RER_RS24550(gene symbol - "not specified", gene name - "fatty-acid--CoA ligase", old locus tag - "RER_44910")	RHA1_RS12980(gene symbol - "not specified", gene name - "long-chain fatty acid--CoA ligase", old locus tag - "RHA1_ro02658")	HMPREF0724_RS17425(gene symbol - "not specified", gene name - "acyl-CoA ligase", old locus tag - "HMPREF0724_10386")	ROP_RS12360(gene symbol - "not specified", gene name - "fatty-acid--CoA ligase", old locus tag - "ROP_24880")	GPOL_RS14505(gene symbol - "not specified", gene name - "long-chain fatty acid--CoA ligase", old locus tag - "GPOL_c28930")	NFA_RS18950(gene symbol - "not specified", gene name - "acyl-CoA synthetase", old locus tag - "nfa37940")									O987_16005(gene symbol - "not specified", gene name - "long-chain fatty acid-CoA ligase")
	KR76_17225(gene symbol - "not specified", gene name - "Long-chain-fatty-acid--CoA ligase")	G155_20930(gene symbol - "not specified", gene name - "4-coumarate--CoA ligase 1")	D174_RS23840(gene symbol - "not specified", gene name - "hypothetical protein")	M6_RAST_4739(gene symbol - "not specified", gene name - "4-coumarate--CoA ligase 1")	SCNU_RS13855(gene symbol - "not specified", gene name - "fatty acid--CoA ligase", old locus tag - "SCNU_14049")	MSMEG_4883(gene symbol - "not specified", gene name - "AMP-dependent synthetase/ligase")	MSMEI_RS23875(gene symbol - "not specified", gene name - "AMP-dependent synthetase/ligase", old locus tag - "MSMEI_4758")		RER_RS25535(gene symbol - "not specified", gene name - "putative fatty-acid--CoA ligase", old locus tag - "RER_46870")	RHA1_RS14635(gene symbol - "not specified", gene name - "fatty-acid--CoA ligase", old locus tag - "RHA1_ro03009")	HMPREF0724_RS18260(gene symbol - "not specified", gene name - "fatty acid--CoA ligase", old locus tag - "HMPREF0724_10553")	ROP_RS12370(gene symbol - "not specified", gene name - "AMP-dependent synthetase", old locus tag - "ROP_24900")	GPOL_RS21640(gene symbol - "not specified", gene name - "acyl-CoA synthetase", old locus tag - "GPOL_c43120")	NFA_RS20615(gene symbol - "not specified", gene name - "AMP-binding protein", old locus tag - "nfa41500")									O987_22320(gene symbol - "not specified", gene name - "hypothetical protein")
	KR76_18025(gene symbol - "not specified", gene name - "Long-chain-fatty-acid--CoA ligase")	G155_20965(gene symbol - "not specified", gene name - "Long-chain-fatty-acid--CoA ligase")	D174_RS24140(gene symbol - "not specified", gene name - "long-chain fatty acid--CoA ligase", old locus tag - "D174_24625")		SCNU_RS15470(gene symbol - "not specified", gene name - "hypothetical protein", old locus tag - "SCNU_15694")	MSMEG_5295(gene symbol - "not specified", gene name - "acyl-CoA synthetase")	MSMEI_RS25900(gene symbol - "not specified", gene name - "acyl-CoA synthetase", old locus tag - "MSMEI_5153")		RER_RS26580(gene symbol - "not specified", gene name - "putative fatty-acid--CoA ligase", old locus tag - "RER_48930")	RHA1_RS15750(gene symbol - "not specified", gene name - "acid--CoA ligase", old locus tag - "RHA1_ro03246")	HMPREF0724_RS18410(gene symbol - "not specified", gene name - "crotonobetainyl-CoA--carnitine CoA-transferase", old locus tag - "HMPREF0724_10583")	ROP_RS14730(gene symbol - "not specified", gene name - "fatty-acid--CoA ligase", old locus tag - "ROP_29740")	GPOL_RS21645(gene symbol - "not specified", gene name - "fatty-acid--CoA ligase", old locus tag - "GPOL_c43130")	NFA_RS22290(gene symbol - "not specified", gene name - "acyl-CoA synthetase", old locus tag - "nfa44960")									O987_22330(gene symbol - "not specified", gene name - "hypothetical protein")
	KR76_19620(gene symbol - "not specified", gene name - "Long-chain-fatty-acid--CoA ligase")	G155_25365(gene symbol - "not specified", gene name - "Long-chain-fatty-acid--CoA ligase")			SCNU_RS15745(gene symbol - "not specified", gene name - "AMP-dependent synthetase", old locus tag - "SCNU_15964")	MSMEG_5631(gene symbol - "not specified", gene name - "AMP-dependent synthetase/ligase")	MSMEI_RS27560(gene symbol - "not specified", gene name - "AMP-dependent synthetase/ligase", old locus tag - "MSMEI_5481")		RER_RS26620(gene symbol - "not specified", gene name - "putative fatty-acid--CoA ligase", old locus tag - "RER_49010")	RHA1_RS16805(gene symbol - "not specified", gene name - "AMP-dependent synthetase", old locus tag - "RHA1_ro03461")	HMPREF0724_RS18485(gene symbol - "not specified", gene name - "fatty acid--CoA ligase", old locus tag - "HMPREF0724_10598")	ROP_RS15170(gene symbol - "not specified", gene name - "AMP-dependent synthetase", old locus tag - "ROP_30640")	GPOL_RS21685(gene symbol - "not specified", gene name - "fatty acid--CoA ligase", old locus tag - "GPOL_c43210")	NFA_RS22295(gene symbol - "not specified", gene name - "acyl-CoA synthetase", old locus tag - "nfa44970")									O987_22730(gene symbol - "not specified", gene name - "4-coumarate-CoA ligase")
	KR76_22155(gene symbol - "not specified", gene name - "Benzoate-CoA ligase")	G155_26340(gene symbol - "not specified", gene name - "Long-chain fatty-acid-CoA ligase, Mycobacterial subgroup FadD3")			SCNU_RS16155(gene symbol - "not specified", gene name - "acyl-CoA synthetase", old locus tag - "SCNU_16379")	MSMEG_5633(gene symbol - "not specified", gene name - "feruloyl-CoA synthetase")	MSMEI_RS27570(gene symbol - "not specified", gene name - "AMP-dependent synthetase", old locus tag - "MSMEI_5483")		RER_RS26685(gene symbol - "not specified", gene name - "putative fatty-acid--CoA ligase", old locus tag - "RER_49140")	RHA1_RS16835(gene symbol - "not specified", gene name - "fatty-acid CoA ligase", old locus tag - "RHA1_ro03467")	HMPREF0724_RS18545(gene symbol - "not specified", gene name - "acyl-CoA synthetase", old locus tag - "HMPREF0724_14620")	ROP_RS15450(gene symbol - "not specified", gene name - "fatty-acid--CoA ligase", old locus tag - "ROP_31250")	GPOL_RS23645(gene symbol - "not specified", gene name - "acyl-CoA synthetase", old locus tag - "GPOL_c47100")	NFA_RS22355(gene symbol - "not specified", gene name - "fatty acid--CoA ligase", old locus tag - "nfa45090")									O987_25305(gene symbol - "not specified", gene name - "long-chain fatty acid-CoA ligase")
	KR76_22260(gene symbol - "not specified", gene name - "Long-chain-fatty-acid--CoA ligase")	G155_28605(gene symbol - "not specified", gene name - "Fatty-acid-CoA ligase FadD7")			SCNU_RS16805(gene symbol - "not specified", gene name - "acyl-CoA synthetase", old locus tag - "SCNU_17058")	MSMEG_5649(gene symbol - "not specified", gene name - "AMP-binding protein")	MSMEI_RS27650(gene symbol - "not specified", gene name - "AMP-binding protein", old locus tag - "MSMEI_5499")		RER_RS27120(gene symbol - "not specified", gene name - "putative fatty-acid--CoA ligase", old locus tag - "RER_50020")	RHA1_RS18330(gene symbol - "not specified", gene name - "acyl-CoA synthetase", old locus tag - "RHA1_ro03779")	HMPREF0724_RS18760(gene symbol - "not specified", gene name - "acyl-CoA synthetase", old locus tag - "HMPREF0724_14664")	ROP_RS16080(gene symbol - "not specified", gene name - "AMP-dependent synthetase", old locus tag - "ROP_32590")	GPOL_RS24345(gene symbol - "not specified", gene name - "AMP-dependent synthetase")	NFA_RS27750(gene symbol - "not specified", gene name - "long-chain fatty acid--CoA ligase", old locus tag - "nfa55900")									O987_26085(gene symbol - "not specified", gene name - "AMP-dependent synthetase")
	KR76_23425(gene symbol - "not specified", gene name - "Acetoacetyl-CoA synthetase")	G155_29885(gene symbol - "not specified", gene name - "Long-chain-fatty-acid--CoA ligase")					MSMEI_RS29425(gene symbol - "not specified", gene name - "long-chain fatty acid--CoA ligase", old locus tag - "MSMEI_5853")		RER_RS27565(gene symbol - "not specified", gene name - "fatty acid--CoA ligase", old locus tag - "RER_50900")	RHA1_RS19155(gene symbol - "not specified", gene name - "long-chain fatty acid--CoA ligase", old locus tag - "RHA1_ro03947")	HMPREF0724_RS22000(gene symbol - "not specified", gene name - "AMP-binding protein", old locus tag - "HMPREF0724_12886")	ROP_RS17955(gene symbol - "not specified", gene name - "acyl-CoA synthetase", old locus tag - "ROP_36340")	GPOL_RS24570(gene symbol - "not specified", gene name - "AMP-dependent acyl-CoA synthetase", old locus tag - "GPOL_c48960")										O987_27380(gene symbol - "not specified", gene name - "long-chain fatty acid-CoA ligase")
	KR76_24230(gene symbol - "not specified", gene name - "Acetoacetyl-CoA synthetase")								RER_RS27900(gene symbol - "not specified", gene name - "putative fatty-acid--CoA ligase", old locus tag - "RER_51580")	RHA1_RS19230(gene symbol - "not specified", gene name - "acyl-CoA synthetase", old locus tag - "RHA1_ro03962")	HMPREF0724_RS22485(gene symbol - "not specified", gene name - "fatty-acid--CoA ligase", old locus tag - "HMPREF0724_12984")	ROP_RS18515(gene symbol - "not specified", gene name - "AMP-dependent synthetase", old locus tag - "ROP_37520")	GPOL_RS24815(gene symbol - "not specified", gene name - "fatty-acid--CoA ligase", old locus tag - "GPOL_c49460")										O987_28465(gene symbol - "not specified", gene name - "fatty-acid CoA ligase")
	KR76_24645(gene symbol - "not specified", gene name - "O-succinylbenzoic acid--CoA ligase")								RER_RS28125(gene symbol - "not specified", gene name - "putative fatty-acid--CoA ligase", old locus tag - "RER_52030")	RHA1_RS19250(gene symbol - "not specified", gene name - "acyl-CoA synthetase", old locus tag - "RHA1_ro03966")	HMPREF0724_RS23725(gene symbol - "not specified", gene name - "acyl-CoA synthetase", old locus tag - "HMPREF0724_13237")	ROP_RS18845(gene symbol - "not specified", gene name - "long-chain fatty acid--CoA ligase", old locus tag - "ROP_38160")
	KR76_24650(gene symbol - "not specified", gene name - "Long-chain-fatty-acid--CoA ligase")								RER_RS28170(gene symbol - "not specified", gene name - "putative fatty-acid--CoA ligase", old locus tag - "RER_52120")	RHA1_RS21890(gene symbol - "not specified", gene name - "acyl-CoA synthetase", old locus tag - "RHA1_ro04492")		ROP_RS18925(gene symbol - "not specified", gene name - "acyl-CoA synthetase", old locus tag - "ROP_38320")
	KR76_25120(gene symbol - "not specified", gene name - "acyl-CoA synthetase fadD3")								RER_RS29560(gene symbol - "not specified", gene name - "putative fatty-acid--CoA ligase", old locus tag - "RER_54940")	RHA1_RS22410(gene symbol - "not specified", gene name - "3-[(3aS,4S,7aS)-7a-methyl-1, 5-dioxo-octahydro-1H-inden-4-yl]propanoyl:CoA ligase", old locus tag - "RHA1_ro04595")		ROP_RS18945(gene symbol - "not specified", gene name - "acyl-CoA synthetase", old locus tag - "ROP_38360")
	KR76_25165(gene symbol - "not specified", gene name - "Long-chain-fatty-acid--CoA ligase")								RER_RS29585(gene symbol - "not specified", gene name - "fatty-acid--CoA ligase", old locus tag - "RER_54990")	RHA1_RS25105(gene symbol - "not specified", gene name - "AMP-dependent synthetase", old locus tag - "RHA1_ro05130")		ROP_RS22415(gene symbol - "not specified", gene name - "fatty-acid--CoA ligase", old locus tag - "ROP_45210")
	KR76_25280(gene symbol - "not specified", gene name - "O-succinylbenzoic acid--CoA ligase")								RER_RS29995(gene symbol - "not specified", gene name - "AMP-dependent synthetase", old locus tag - "RER_55800")	RHA1_RS25980(gene symbol - "not specified", gene name - "CoA ligase", old locus tag - "RHA1_ro05319")		ROP_RS22510(gene symbol - "not specified", gene name - "fatty acid--CoA ligase", old locus tag - "ROP_45400")
	KR76_26990(gene symbol - "not specified", gene name - "acyl-CoA synthetase fadD8")								RER_RS30090(gene symbol - "not specified", gene name - "putative fatty-acid--CoA ligase", old locus tag - "RER_55990")	RHA1_RS26025(gene symbol - "not specified", gene name - "AMP-dependent synthetase", old locus tag - "RHA1_ro05328")		ROP_RS22685(gene symbol - "not specified", gene name - "fatty-acid--CoA ligase", old locus tag - "ROP_45740")
									RER_RS30510(gene symbol - "not specified", gene name - "putative fatty-acid--CoA ligase", old locus tag - "RER_56830")	RHA1_RS26395(gene symbol - "not specified", gene name - "fatty acid--CoA ligase", old locus tag - "RHA1_ro05407")		ROP_RS23205(gene symbol - "not specified", gene name - "fatty-acid--CoA ligase", old locus tag - "ROP_46810")
									RER_RS30800(gene symbol - "not specified", gene name - "acyl-CoA synthetase", old locus tag - "RER_57420")	RHA1_RS28415(gene symbol - "not specified", gene name - "fatty acid--CoA ligase", old locus tag - "RHA1_ro05820")		ROP_RS25770(gene symbol - "not specified", gene name - "AMP-dependent synthetase", old locus tag - "ROP_51910")
									RER_RS31660(gene symbol - "not specified", gene name - "putative fatty-acid--CoA ligase", old locus tag - "RER_59160")	RHA1_RS29550(gene symbol - "not specified", gene name - "long-chain fatty acid--CoA ligase", old locus tag - "RHA1_ro06046")		ROP_RS29205(gene symbol - "not specified", gene name - "fatty acid--CoA ligase", old locus tag - "ROP_58820")
									RER_RS31785(gene symbol - "not specified", gene name - "putative acid--CoA ligase", old locus tag - "RER_59430")	RHA1_RS29760(gene symbol - "not specified", gene name - "AMP-binding protein", old locus tag - "RHA1_ro06088")		ROP_RS30310(gene symbol - "not specified", gene name - "long-chain fatty acid--CoA ligase", old locus tag - "ROP_61050")
										RHA1_RS29900(gene symbol - "not specified", gene name - "long-chain fatty acid--CoA ligase", old locus tag - "RHA1_ro06119")		ROP_RS30515(gene symbol - "not specified", gene name - "AMP-binding protein", old locus tag - "ROP_61460")
										RHA1_RS31285(gene symbol - "not specified", gene name - "acyl-CoA synthetase", old locus tag - "RHA1_ro06398")		ROP_RS30645(gene symbol - "not specified", gene name - "long-chain fatty acid--CoA ligase", old locus tag - "ROP_61720")
										RHA1_RS34175(gene symbol - "not specified", gene name - "acyl-CoA synthetase", old locus tag - "RHA1_ro06989")		ROP_RS32045(gene symbol - "not specified", gene name - "acyl-CoA synthetase", old locus tag - "ROP_64530")
										RHA1_RS34515(gene symbol - "not specified", gene name - "peptidase ClpP", old locus tag - "RHA1_ro07068")		ROP_RS35295(gene symbol - "not specified", gene name - "acid--CoA ligase", old locus tag - "ROP_71040")
										RHA1_RS41325(gene symbol - "not specified", gene name - "AMP-dependent synthetase", old locus tag - "RHA1_ro10120")		ROP_RS35470(gene symbol - "not specified", gene name - "fatty-acid--CoA ligase", old locus tag - "ROP_71400")
										RHA1_RS41815(gene symbol - "not specified", gene name - "acyl-CoA synthetase", old locus tag - "RHA1_ro10229")		ROP_RS35575(gene symbol - "not specified", gene name - "acyl-CoA synthetase", old locus tag - "ROP_71610")
										RHA1_RS42570(gene symbol - "not specified", gene name - "acyl-CoA synthetase", old locus tag - "RHA1_ro10402")		ROP_RS35635(gene symbol - "not specified", gene name - "acyl-CoA synthetase", old locus tag - "ROP_71730")
										RHA1_RS42935(gene symbol - "not specified", gene name - "hypothetical protein", old locus tag - "RHA1_ro11022")		ROP_RS39110(gene symbol - "not specified", gene name - "AMP-dependent synthetase", old locus tag - "ROP_pROB02-00950")
										RHA1_RS43535(gene symbol - "not specified", gene name - "acyl-CoA synthetase", old locus tag - "RHA1_ro11159")		ROP_RS39460(gene symbol - "not specified", gene name - "AMP-dependent synthetase", old locus tag - "ROP_pROB02-01690")
										RHA1_RS43580(gene symbol - "not specified", gene name - "acyl-CoA synthetase")
										RHA1_RS43675(gene symbol - "not specified", gene name - "hypothetical protein", old locus tag - "RHA1_ro11188")
										RHA1_ro08050(gene symbol - "not specified", gene name - "medium-chain acyl-CoA ligase")
										RHA1_ro08193(gene symbol - "not specified", gene name - "possible acid-CoA ligase")
										RHA1_ro08439(gene symbol - "not specified", gene name - "probable CoA ligase")
										RHA1_ro08465(gene symbol - "not specified", gene name - "AMP-binding enzyme")
										RHA1_ro08945(gene symbol - "not specified", gene name - "probable long-chain-fatty-acid--CoA ligase")
										RHA1_ro08971(gene symbol - "not specified", gene name - "probable 4-coumarate--CoA ligase")
group 4	KR76_01260(gene symbol - "not specified", gene name - "Aldehyde dehydrogenase")	G155_01255(gene symbol - "not specified", gene name - "Aldehyde dehydrogenase")	D174_RS01765(gene symbol - "not specified", gene name - "aldehyde dehydrogenase", old locus tag - "D174_01810")	M6_RAST_0122(gene symbol - "not specified", gene name - "4-aminobutyraldehyde dehydrogenase")	SCNU_RS00725(gene symbol - "not specified", gene name - "succinate-semialdehyde dehydrogenase", old locus tag - "SCNU_00715")	MSMEG_0309(gene symbol - "not specified", gene name - "aldehyde dehydrogenase")	MSMEI_RS01545(gene symbol - "not specified", gene name - "aldehyde dehydrogenase", old locus tag - "MSMEI_0302")	Rv0147(gene symbol - "not specified", gene name - "Probable aldehyde dehydrogenase (NAD+) dependent")	RER_RS01205(gene symbol - "not specified", gene name - "aldehyde dehydrogenase", old locus tag - "pREL1_0258")	RHA1_RS01555(gene symbol - "not specified", gene name - "aldehyde dehydrogenase", old locus tag - "RHA1_ro00308")	HMPREF0724_RS02995(gene symbol - "not specified", gene name - "succinate-semialdehyde dehydrogenase", old locus tag - "HMPREF0724_11702")	ROP_RS00525(gene symbol - "not specified", gene name - "aldehyde dehydrogenase", old locus tag - "ROP_01130")	GPOL_RS00320(gene symbol - "not specified", gene name - "aldehyde dehydrogenase", old locus tag - "GPOL_c00630")	NFA_RS01995(gene symbol - "not specified", gene name - "aldehyde dehydrogenase", old locus tag - "nfa3930")	BLON_RS10185(gene symbol - "not specified", gene name - "aldehyde dehydrogenase family protein", old locus tag - "Blon_1961")	CPF_2610(gene symbol - "not specified", gene name - "aldehyde dehydrogenase family protein")	HDCHBGLK_02275(gene symbol - "betB", gene name - "NAD/NADP-dependent betaine aldehyde dehydrogenase")	AW869_00145(gene symbol - "astD", gene name - "N-succinylglutamate 5-semialdehyde dehydrogenase")	lmo0913(gene symbol - "not specified", gene name - "succinate semialdehyde dehydrogenase")	PHAL_RS0101895(gene symbol - "astD", gene name - "succinylglutamate-semialdehyde dehydrogenase")		LPA65_13280(gene symbol - "not specified", gene name - "NAD-dependent succinate-semialdehyde dehydrogenase")	O987_00965(gene symbol - "not specified", gene name - "aldehyde dehydrogenase")
	KR76_03170(gene symbol - "not specified", gene name - "Succinate-semialdehyde dehydrogenase [NAD]")	G155_01350(gene symbol - "not specified", gene name - "Aldehyde dehydrogenase")	D174_RS02855(gene symbol - "not specified", gene name - "aldehyde dehydrogenase", old locus tag - "D174_02920")	M6_RAST_0227(gene symbol - "not specified", gene name - "Aldehyde dehydrogenase")	SCNU_RS06890(gene symbol - "not specified", gene name - "2-hydroxymuconic semialdehyde dehydrogenase", old locus tag - "SCNU_06960")	MSMEG_0327(gene symbol - "not specified", gene name - "aldehyde dehydrogenase")	MSMEI_RS01630(gene symbol - "not specified", gene name - "aldehyde dehydrogenase", old locus tag - "MSMEI_0320")	Rv0223c(gene symbol - "not specified", gene name - "Probable aldehyde dehydrogenase")	RER_RS02405(gene symbol - "not specified", gene name - "succinate-semialdehyde dehydrogenase", old locus tag - "RER_00920")	RHA1_RS01850(gene symbol - "not specified", gene name - "betaine-aldehyde dehydrogenase", old locus tag - "RHA1_ro00373")	HMPREF0724_RS06300(gene symbol - "gabD2", gene name - "succinate-semialdehyde dehydrogenase", old locus tag - "HMPREF0724_10866")	ROP_RS00570(gene symbol - "not specified", gene name - "gamma-aminobutyraldehyde dehydrogenase", old locus tag - "ROP_01230")	GPOL_RS00465(gene symbol - "not specified", gene name - "succinate-semialdehyde dehydrogenase", old locus tag - "GPOL_c00920")	NFA_RS03680(gene symbol - "not specified", gene name - "aldehyde dehydrogenase", old locus tag - "nfa7250")		CPF_2748(gene symbol - "gapN", gene name - "glyceraldehyde-3-phosphate dehydrogenase, NADP-dependent")		AW869_04875(gene symbol - "gabD", gene name - "NAD-dependent succinate-semialdehyde dehydrogenase")		PHAL_RS0102315(gene symbol - "not specified", gene name - "aldehyde dehydrogenase family protein")			O987_01260(gene symbol - "not specified", gene name - "aldehyde dehydrogenase")
	KR76_05160(gene symbol - "not specified", gene name - "Aldehyde dehydrogenase")	G155_02885(gene symbol - "not specified", gene name - "Succinate-semialdehyde dehydrogenase [NAD(P)+]")	D174_RS03330(gene symbol - "not specified", gene name - "gamma-aminobutyraldehyde dehydrogenase", old locus tag - "D174_03415")	M6_RAST_0526(gene symbol - "not specified", gene name - "Aldehyde dehydrogenase")	SCNU_RS07425(gene symbol - "not specified", gene name - "aldehyde dehydrogenase", old locus tag - "SCNU_07498")	MSMEG_0455(gene symbol - "not specified", gene name - "aldehyde dehydrogenase")	MSMEI_RS02245(gene symbol - "not specified", gene name - "aldehyde dehydrogenase", old locus tag - "MSMEI_0442")	Rv0234c(gene symbol - "gabD1", gene name - "Succinate-semialdehyde dehydrogenase [NADP+] dependent (SSDH) GabD1")	RER_RS04315(gene symbol - "not specified", gene name - "putative 2-aminomuconic semialdehyde dehydrogenase", old locus tag - "RER_04700")	RHA1_RS01895(gene symbol - "not specified", gene name - "aldehyde dehydrogenase", old locus tag - "RHA1_ro00383")	HMPREF0724_RS10055(gene symbol - "not specified", gene name - "succinate-semialdehyde dehydrogenase", old locus tag - "HMPREF0724_13818")	ROP_RS02350(gene symbol - "not specified", gene name - "aldehyde dehydrogenase", old locus tag - "ROP_05000")	GPOL_RS01280(gene symbol - "not specified", gene name - "aldehyde dehydrogenase", old locus tag - "GPOL_c02580")	NFA_RS06105(gene symbol - "not specified", gene name - "betaine-aldehyde dehydrogenase", old locus tag - "nfa12040")				AW869_09655(gene symbol - "not specified", gene name - "aldehyde dehydrogenase")		PHAL_RS0103200(gene symbol - "not specified", gene name - "aldehyde dehydrogenase")			O987_03290(gene symbol - "not specified", gene name - "aldehyde dehydrogenase")
	KR76_06790(gene symbol - "not specified", gene name - "Aldehyde dehydrogenase")	G155_04170(gene symbol - "not specified", gene name - "Aldehyde dehydrogenase")	D174_RS04755(gene symbol - "not specified", gene name - "hypothetical protein", old locus tag - "D174_04860")	M6_RAST_0535(gene symbol - "not specified", gene name - "Aldehyde dehydrogenase")	SCNU_RS09035(gene symbol - "not specified", gene name - "aldehyde dehydrogenase", old locus tag - "SCNU_09131")	MSMEG_0582(gene symbol - "not specified", gene name - "succinate-semialdehyde dehydrogenase")	MSMEI_RS02880(gene symbol - "not specified", gene name - "succinate-semialdehyde dehydrogenase", old locus tag - "MSMEI_0567")	Rv0458(gene symbol - "not specified", gene name - "Probable aldehyde dehydrogenase")	RER_RS04575(gene symbol - "not specified", gene name - "aldehyde dehydrogenase", old locus tag - "RER_05180")	RHA1_RS01955(gene symbol - "not specified", gene name - "aldehyde dehydrogenase", old locus tag - "RHA1_ro00395")	HMPREF0724_RS10625(gene symbol - "not specified", gene name - "aldehyde dehydrogenase", old locus tag - "HMPREF0724_13589")	ROP_RS02390(gene symbol - "not specified", gene name - "aldehyde dehydrogenase", old locus tag - "ROP_05080")	GPOL_RS01410(gene symbol - "not specified", gene name - "betaine-aldehyde dehydrogenase", old locus tag - "GPOL_c02840")	NFA_RS06185(gene symbol - "not specified", gene name - "betaine-aldehyde dehydrogenase", old locus tag - "nfa12210")				AW869_15575(gene symbol - "not specified", gene name - "betaine-aldehyde dehydrogenase")		PHAL_RS0109330(gene symbol - "not specified", gene name - "NAD-dependent succinate-semialdehyde dehydrogenase")			O987_05745(gene symbol - "not specified", gene name - "coniferyl aldehyde dehydrogenase")
	KR76_06795(gene symbol - "not specified", gene name - "aldehyde dehydrogenase gabD2")	G155_04855(gene symbol - "not specified", gene name - "Aldehyde dehydrogenase")	D174_RS05110(gene symbol - "not specified", gene name - "aldehyde dehydrogenase", old locus tag - "D174_05220")	M6_RAST_0604(gene symbol - "not specified", gene name - "Aldehyde dehydrogenase")	SCNU_RS09350(gene symbol - "not specified", gene name - "aldehyde dehydrogenase", old locus tag - "SCNU_09446")	MSMEG_0889(gene symbol - "not specified", gene name - "succinate-semialdehyde dehydrogenase")	MSMEI_RS04405(gene symbol - "not specified", gene name - "succinate-semialdehyde dehydrogenase", old locus tag - "MSMEI_0868")	Rv1731(gene symbol - "gabD2", gene name - "Possible succinate-semialdehyde dehydrogenase [NADP+] dependent (SSDH) GabD2")	RER_RS04905(gene symbol - "not specified", gene name - "succinate-semialdehyde dehydrogenase", old locus tag - "RER_05830")	RHA1_RS02855(gene symbol - "not specified", gene name - "succinate-semialdehyde dehydrogenase", old locus tag - "RHA1_ro00587")	HMPREF0724_RS13670(gene symbol - "not specified", gene name - "aldehyde dehydrogenase", old locus tag - "HMPREF0724_12733")	ROP_RS02535(gene symbol - "not specified", gene name - "gamma-aminobutyraldehyde dehydrogenase")	GPOL_RS01460(gene symbol - "not specified", gene name - "aldehyde dehydrogenase", old locus tag - "GPOL_c02950")	NFA_RS06445(gene symbol - "not specified", gene name - "gamma-aminobutyraldehyde dehydrogenase", old locus tag - "nfa12730")				AW869_20800(gene symbol - "not specified", gene name - "aldehyde dehydrogenase")		PHAL_RS0112670(gene symbol - "betB", gene name - "betaine-aldehyde dehydrogenase")			O987_06245(gene symbol - "not specified", gene name - "salicylaldehyde dehydrogenase")
	KR76_07460(gene symbol - "not specified", gene name - "Aldehyde dehydrogenase")	G155_07755(gene symbol - "not specified", gene name - "Aldehyde dehydrogenase")	D174_RS06645(gene symbol - "not specified", gene name - "aldehyde dehydrogenase", old locus tag - "D174_06785")	M6_RAST_0679(gene symbol - "not specified", gene name - "Aldehyde dehydrogenase")	SCNU_RS11805(gene symbol - "not specified", gene name - "aldehyde dehydrogenase", old locus tag - "SCNU_11950")	MSMEG_0900(gene symbol - "not specified", gene name - "eptc-inducible aldehyde dehydrogenase")	MSMEI_RS04460(gene symbol - "not specified", gene name - "aldehyde dehydrogenase", old locus tag - "MSMEI_0879")	Rv2858c(gene symbol - "aldC", gene name - "Probable aldehyde dehydrogenase AldC")	RER_RS05830(gene symbol - "not specified", gene name - "hypothetical protein", old locus tag - "RER_07680")	RHA1_RS03170(gene symbol - "not specified", gene name - "succinate-semialdehyde dehydrogenase", old locus tag - "RHA1_ro00658")	HMPREF0724_RS13810(gene symbol - "not specified", gene name - "2-hydroxymuconic semialdehyde dehydrogenase", old locus tag - "HMPREF0724_12763")	ROP_RS07255(gene symbol - "not specified", gene name - "aldehyde dehydrogenase", old locus tag - "ROP_14650")	GPOL_RS01560(gene symbol - "not specified", gene name - "succinate-semialdehyde dehydrogenase", old locus tag - "GPOL_c03160")	NFA_RS13420(gene symbol - "not specified", gene name - "succinate-semialdehyde dehydrogenase", old locus tag - "nfa26820")				AW869_21260(gene symbol - "not specified", gene name - "NAD-dependent phenylacetaldehyde dehydrogenase")		PHAL_RS0114310(gene symbol - "astD", gene name - "succinylglutamate-semialdehyde dehydrogenase")			O987_06280(gene symbol - "not specified", gene name - "salicylaldehyde dehydrogenase")
	KR76_09450(gene symbol - "not specified", gene name - "Aldehyde dehydrogenase")	G155_07890(gene symbol - "not specified", gene name - "Succinate-semialdehyde dehydrogenase [NAD]")	D174_RS07045(gene symbol - "not specified", gene name - "aldehyde dehydrogenase", old locus tag - "D174_07185")	M6_RAST_0744(gene symbol - "not specified", gene name - "Aldehyde dehydrogenase")	SCNU_RS12285(gene symbol - "not specified", gene name - "betaine-aldehyde dehydrogenase", old locus tag - "SCNU_12442")	MSMEG_1158(gene symbol - "not specified", gene name - "5-oxovalerate dehydrogenase")	MSMEI_RS05730(gene symbol - "not specified", gene name - "aldehyde dehydrogenase", old locus tag - "MSMEI_1126")		RER_RS05910(gene symbol - "gabD2", gene name - "succinate-semialdehyde dehydrogenase", old locus tag - "RER_07860")	RHA1_RS03915(gene symbol - "not specified", gene name - "succinate-semialdehyde dehydrogenase", old locus tag - "RHA1_ro00822")	HMPREF0724_RS14465(gene symbol - "not specified", gene name - "aldehyde dehydrogenase", old locus tag - "HMPREF0724_10822")	ROP_RS07350(gene symbol - "not specified", gene name - "betaine-aldehyde dehydrogenase", old locus tag - "ROP_14850")	GPOL_RS05335(gene symbol - "not specified", gene name - "succinate-semialdehyde dehydrogenase", old locus tag - "GPOL_c10660")	NFA_RS13870(gene symbol - "not specified", gene name - "aldehyde dehydrogenase", old locus tag - "nfa27730")				AW869_21410(gene symbol - "not specified", gene name - "aldehyde dehydrogenase")		PHAL_RS0114905(gene symbol - "aldA", gene name - "aldehyde dehydrogenase")			O987_07535(gene symbol - "not specified", gene name - "coniferyl aldehyde dehydrogenase")
	KR76_11760(gene symbol - "not specified", gene name - "Aldehyde dehydrogenase")	G155_07950(gene symbol - "not specified", gene name - "Aldehyde dehydrogenase")	D174_RS07765(gene symbol - "not specified", gene name - "gamma-aminobutyraldehyde dehydrogenase", old locus tag - "D174_07910")	M6_RAST_1522(gene symbol - "not specified", gene name - "Aldehyde dehydrogenase")	SCNU_RS13835(gene symbol - "not specified", gene name - "aldehyde dehydrogenase", old locus tag - "SCNU_14029")	MSMEG_1306(gene symbol - "not specified", gene name - "aldehyde dehydrogenase")	MSMEI_RS06465(gene symbol - "not specified", gene name - "aldehyde dehydrogenase", old locus tag - "MSMEI_1268")		RER_RS05920(gene symbol - "not specified", gene name - "putative aldehyde dehydrogenase", old locus tag - "RER_07880")	RHA1_RS08590(gene symbol - "not specified", gene name - "aldehyde dehydrogenase", old locus tag - "RHA1_ro01771")	HMPREF0724_RS15940(gene symbol - "not specified", gene name - "methylmalonate-semialdehyde dehydrogenase", old locus tag - "HMPREF0724_14861")	ROP_RS07710(gene symbol - "not specified", gene name - "betaine-aldehyde dehydrogenase", old locus tag - "ROP_15570")	GPOL_RS07340(gene symbol - "not specified", gene name - "aldehyde dehydrogenase", old locus tag - "GPOL_c14710")	NFA_RS13890(gene symbol - "not specified", gene name - "betaine-aldehyde dehydrogenase", old locus tag - "nfa27770")				AW869_21570(gene symbol - "not specified", gene name - "gamma-aminobutyraldehyde dehydrogenase")		PHAL_RS0122310(gene symbol - "not specified", gene name - "NAD-dependent succinate-semialdehyde dehydrogenase")			O987_07940(gene symbol - "gabD", gene name - "succinate-semialdehyde dehdyrogenase")
	KR76_16015(gene symbol - "not specified", gene name - "Aldehyde dehydrogenase")	G155_08715(gene symbol - "not specified", gene name - "Betaine aldehyde dehydrogenase")	D174_RS11135(gene symbol - "not specified", gene name - "aldehyde dehydrogenase", old locus tag - "D174_11355")	M6_RAST_1582(gene symbol - "not specified", gene name - "Aldehyde dehydrogenase")	SCNU_RS14650(gene symbol - "not specified", gene name - "betaine-aldehyde dehydrogenase", old locus tag - "SCNU_14851")	MSMEG_1461(gene symbol - "not specified", gene name - "5-oxovalerate dehydrogenase")	MSMEI_RS07230(gene symbol - "not specified", gene name - "aldehyde dehydrogenase", old locus tag - "MSMEI_1425")		RER_RS06130(gene symbol - "not specified", gene name - "putative aldehyde dehydrogenase", old locus tag - "RER_08320")	RHA1_RS08685(gene symbol - "not specified", gene name - "aldehyde dehydrogenase", old locus tag - "RHA1_ro01791")	HMPREF0724_RS15975(gene symbol - "not specified", gene name - "succinate-semialdehyde dehydrogenase", old locus tag - "HMPREF0724_14869")	ROP_RS08285(gene symbol - "not specified", gene name - "succinate-semialdehyde dehydrogenase", old locus tag - "ROP_16680")	GPOL_RS08260(gene symbol - "not specified", gene name - "gamma-aminobutyraldehyde dehydrogenase", old locus tag - "GPOL_c16540")	NFA_RS13925(gene symbol - "not specified", gene name - "aldehyde dehydrogenase", old locus tag - "nfa27840")				AW869_21985(gene symbol - "not specified", gene name - "succinate dehydrogenase")					O987_09405(gene symbol - "not specified", gene name - "aldehyde dehydrogenase")
	KR76_16075(gene symbol - "not specified", gene name - "4-aminobutyraldehyde dehydrogenase")	G155_10835(gene symbol - "not specified", gene name - "Aldehyde dehydrogenase")	D174_RS13525(gene symbol - "not specified", gene name - "aldehyde dehydrogenase", old locus tag - "D174_13780")	M6_RAST_1654(gene symbol - "not specified", gene name - "Aldehyde dehydrogenase")	SCNU_RS15400(gene symbol - "not specified", gene name - "succinate-semialdehyde dehydrogenase", old locus tag - "SCNU_15619")	MSMEG_1543(gene symbol - "not specified", gene name - "eptc-inducible aldehyde dehydrogenase")	MSMEI_RS07640(gene symbol - "not specified", gene name - "aldehyde dehydrogenase", old locus tag - "MSMEI_1506")		RER_RS06145(gene symbol - "not specified", gene name - "putative aldehyde dehydrogenase", old locus tag - "RER_08350")	RHA1_RS08770(gene symbol - "not specified", gene name - "betaine-aldehyde dehydrogenase", old locus tag - "RHA1_ro01807")	HMPREF0724_RS17150(gene symbol - "not specified", gene name - "succinate-semialdehyde dehydrogenase", old locus tag - "HMPREF0724_10328")	ROP_RS08835(gene symbol - "not specified", gene name - "betaine-aldehyde dehydrogenase", old locus tag - "ROP_17760")	GPOL_RS16640(gene symbol - "not specified", gene name - "aldehyde dehydrogenase", old locus tag - "GPOL_c33160")	NFA_RS14960(gene symbol - "not specified", gene name - "aldehyde dehydrogenase", old locus tag - "nfa29950")									O987_14100(gene symbol - "not specified", gene name - "aldehyde dehydrogenase")
	KR76_17645(gene symbol - "not specified", gene name - "Aldehyde dehydrogenase")	G155_12235(gene symbol - "not specified", gene name - "Aldehyde dehydrogenase in hypothetical Actinobacterial gene cluster")	D174_RS15375(gene symbol - "not specified", gene name - "hypothetical protein", old locus tag - "D174_15665")	M6_RAST_1961(gene symbol - "not specified", gene name - "Betaine aldehyde dehydrogenase")	SCNU_RS17500(gene symbol - "not specified", gene name - "succinate-semialdehyde dehydrogenase", old locus tag - "SCNU_17762")	MSMEG_1665(gene symbol - "not specified", gene name - "gamma-aminobutyraldehyde dehydrogenase")	MSMEI_RS08245(gene symbol - "not specified", gene name - "gamma-aminobutyraldehyde dehydrogenase", old locus tag - "MSMEI_1625")		RER_RS06195(gene symbol - "not specified", gene name - "betaine-aldehyde dehydrogenase", old locus tag - "RER_08450")	RHA1_RS09130(gene symbol - "not specified", gene name - "betaine-aldehyde dehydrogenase", old locus tag - "RHA1_ro01879")	HMPREF0724_RS18000(gene symbol - "not specified", gene name - "aldehyde dehydrogenase", old locus tag - "HMPREF0724_10500")	ROP_RS08875(gene symbol - "not specified", gene name - "aldehyde dehydrogenase", old locus tag - "ROP_17840")	GPOL_RS16660(gene symbol - "not specified", gene name - "betaine-aldehyde dehydrogenase", old locus tag - "GPOL_c33200")	NFA_RS15240(gene symbol - "not specified", gene name - "2-hydroxymuconic semialdehyde dehydrogenase", old locus tag - "nfa30520")									O987_20565(gene symbol - "not specified", gene name - "succinate-semialdehyde dehdyrogenase")
	KR76_20520(gene symbol - "not specified", gene name - "Aldehyde dehydrogenase")	G155_13830(gene symbol - "not specified", gene name - "Aldehyde dehydrogenase")	D174_RS15705(gene symbol - "not specified", gene name - "aldehyde dehydrogenase", old locus tag - "D174_16000")	M6_RAST_2041(gene symbol - "not specified", gene name - "Aldehyde dehydrogenase")	SCNU_RS18370(gene symbol - "not specified", gene name - "aldehyde dehydrogenase", old locus tag - "SCNU_18642")	MSMEG_2163(gene symbol - "not specified", gene name - "aldehyde dehydrogenase")	MSMEI_RS10660(gene symbol - "not specified", gene name - "aldehyde dehydrogenase", old locus tag - "MSMEI_2110")		RER_RS07470(gene symbol - "not specified", gene name - "putative aldehyde dehydrogenase", old locus tag - "RER_11020")	RHA1_RS09710(gene symbol - "not specified", gene name - "succinate-semialdehyde dehydrogenase", old locus tag - "RHA1_ro01994")	HMPREF0724_RS19435(gene symbol - "not specified", gene name - "aldehyde dehydrogenase", old locus tag - "HMPREF0724_14601")	ROP_RS10555(gene symbol - "not specified", gene name - "sorbosone dehydrogenase", old locus tag - "ROP_21210")	GPOL_RS18465(gene symbol - "not specified", gene name - "betaine-aldehyde dehydrogenase", old locus tag - "GPOL_c36840")	NFA_RS16300(gene symbol - "not specified", gene name - "aldehyde dehydrogenase", old locus tag - "nfa32650")									O987_21820(gene symbol - "not specified", gene name - "aldehyde dehydrogenase")
	KR76_21600(gene symbol - "not specified", gene name - "succinic semialdehyde dehydrogenase gabD2")	G155_18725(gene symbol - "not specified", gene name - "Aldehyde dehydrogenase")	D174_RS16060(gene symbol - "not specified", gene name - "aldehyde dehydrogenase", old locus tag - "D174_16375")	M6_RAST_2190(gene symbol - "not specified", gene name - "Betaine aldehyde dehydrogenase")	SCNU_RS18700(gene symbol - "not specified", gene name - "succinate-semialdehyde dehydrogenase", old locus tag - "SCNU_18983")	MSMEG_2242(gene symbol - "not specified", gene name - "coniferyl aldehyde dehydrogenase")	MSMEI_RS11040(gene symbol - "not specified", gene name - "aldehyde dehydrogenase", old locus tag - "MSMEI_2187")		RER_RS10985(gene symbol - "not specified", gene name - "aldehyde dehydrogenase", old locus tag - "RER_18100")	RHA1_RS12215(gene symbol - "not specified", gene name - "betaine-aldehyde dehydrogenase", old locus tag - "RHA1_ro02498")	HMPREF0724_RS21590(gene symbol - "not specified", gene name - "aldehyde dehydrogenase", old locus tag - "HMPREF0724_12808")	ROP_RS11070(gene symbol - "not specified", gene name - "betaine-aldehyde dehydrogenase", old locus tag - "ROP_22240")	GPOL_RS20865(gene symbol - "not specified", gene name - "betaine-aldehyde dehydrogenase", old locus tag - "GPOL_c41580")	NFA_RS17155(gene symbol - "gabD2", gene name - "succinate-semialdehyde dehydrogenase", old locus tag - "nfa34350")									O987_23525(gene symbol - "not specified", gene name - "aldehyde dehydrogenase")
	KR76_22365(gene symbol - "not specified", gene name - "Aldehyde dehydrogenase")	G155_20475(gene symbol - "not specified", gene name - "Aldehyde dehydrogenase")	D174_RS16390(gene symbol - "not specified", gene name - "succinate-semialdehyde dehydrogenase", old locus tag - "D174_16720")	M6_RAST_2423(gene symbol - "not specified", gene name - "Aldehyde dehydrogenase")	SCNU_RS19625(gene symbol - "not specified", gene name - "aldehyde dehydrogenase", old locus tag - "SCNU_19967")	MSMEG_2488(gene symbol - "not specified", gene name - "[NADP+] succinate-semialdehyde dehydrogenase")	MSMEI_RS12240(gene symbol - "not specified", gene name - "succinate-semialdehyde dehydrogenase", old locus tag - "MSMEI_2428")		RER_RS11035(gene symbol - "not specified", gene name - "putative aldehyde dehydrogenase", old locus tag - "RER_18200")	RHA1_RS12775(gene symbol - "not specified", gene name - "betaine-aldehyde dehydrogenase", old locus tag - "RHA1_ro02610")	HMPREF0724_RS21970(gene symbol - "not specified", gene name - "aldehyde dehydrogenase", old locus tag - "HMPREF0724_12881")	ROP_RS11620(gene symbol - "not specified", gene name - "betaine-aldehyde dehydrogenase", old locus tag - "ROP_23360")	GPOL_RS21345(gene symbol - "not specified", gene name - "aldehyde dehydrogenase", old locus tag - "GPOL_c42530")	NFA_RS22755(gene symbol - "not specified", gene name - "aldehyde dehydrogenase", old locus tag - "nfa45880")									O987_27325(gene symbol - "not specified", gene name - "aldehyde dehydrogenase")
	KR76_24385(gene symbol - "not specified", gene name - "Aldehyde dehydrogenase")	G155_20525(gene symbol - "not specified", gene name - "Aldehyde dehydrogenase")	D174_RS16430(gene symbol - "not specified", gene name - "hypothetical protein", old locus tag - "D174_16770")	M6_RAST_3047(gene symbol - "not specified", gene name - "Aldehyde dehydrogenase B")		MSMEG_2597(gene symbol - "not specified", gene name - "aldehyde dehydrogenase")	MSMEI_RS12780(gene symbol - "not specified", gene name - "aldehyde dehydrogenase", old locus tag - "MSMEI_2535")		RER_RS24150(gene symbol - "not specified", gene name - "gamma-aminobutyraldehyde dehydrogenase", old locus tag - "RER_44110")	RHA1_RS12930(gene symbol - "not specified", gene name - "aldehyde dehydrogenase", old locus tag - "RHA1_ro02647")	HMPREF0724_RS22010(gene symbol - "not specified", gene name - "betaine-aldehyde dehydrogenase", old locus tag - "HMPREF0724_12888")	ROP_RS11660(gene symbol - "not specified", gene name - "aldehyde dehydrogenase", old locus tag - "ROP_23440")	GPOL_RS21665(gene symbol - "not specified", gene name - "aldehyde dehydrogenase", old locus tag - "GPOL_c43170")	NFA_RS23130(gene symbol - "gabD2", gene name - "succinate-semialdehyde dehydrogenase", old locus tag - "nfa46640")									O987_28185(gene symbol - "not specified", gene name - "hypothetical protein")
	KR76_24715(gene symbol - "not specified", gene name - "Aldehyde dehydrogenase")	G155_23260(gene symbol - "not specified", gene name - "Aldehyde dehydrogenase")	D174_RS21325(gene symbol - "not specified", gene name - "succinate-semialdehyde dehdyrogenase", old locus tag - "D174_21760")	M6_RAST_3365(gene symbol - "not specified", gene name - "Aldehyde dehydrogenase in hypothetical Actinobacterial gene cluster")		MSMEG_2881(gene symbol - "not specified", gene name - "aldehyde dehydrogenase")	MSMEI_RS14170(gene symbol - "not specified", gene name - "aldehyde dehydrogenase", old locus tag - "MSMEI_2807")		RER_RS24265(gene symbol - "not specified", gene name - "succinate-semialdehyde dehydrogenase", old locus tag - "RER_44340")	RHA1_RS12990(gene symbol - "not specified", gene name - "aldehyde dehydrogenase", old locus tag - "RHA1_ro02660")		ROP_RS12030(gene symbol - "not specified", gene name - "gamma-aminobutyraldehyde dehydrogenase", old locus tag - "ROP_24180")	GPOL_RS21935(gene symbol - "not specified", gene name - "succinate-semialdehyde dehydrogenase", old locus tag - "GPOL_c43710")	NFA_RS24785(gene symbol - "not specified", gene name - "succinate-semialdehyde dehydrogenase", old locus tag - "nfa49970")
	KR76_24860(gene symbol - "not specified", gene name - "Aldehyde dehydrogenase")	G155_24160(gene symbol - "not specified", gene name - "Aldehyde dehydrogenase")	D174_RS22095(gene symbol - "not specified", gene name - "succinate-semialdehyde dehdyrogenase", old locus tag - "D174_22550")	M6_RAST_3516(gene symbol - "not specified", gene name - "Aldehyde dehydrogenase")		MSMEG_3007(gene symbol - "not specified", gene name - "succinate-semialdehyde dehydrogenase")	MSMEI_RS14805(gene symbol - "not specified", gene name - "succinate-semialdehyde dehydrogenase", old locus tag - "MSMEI_2932")		RER_RS25430(gene symbol - "not specified", gene name - "putative aldehyde dehydrogenase", old locus tag - "RER_46660")	RHA1_RS13080(gene symbol - "not specified", gene name - "succinate-semialdehyde dehydrogenase", old locus tag - "RHA1_ro02683")		ROP_RS12545(gene symbol - "not specified", gene name - "aldehyde dehydrogenase", old locus tag - "ROP_25250")	GPOL_RS22095(gene symbol - "not specified", gene name - "succinate-semialdehyde dehydrogenase", old locus tag - "GPOL_c44030")	NFA_RS27190(gene symbol - "not specified", gene name - "aldehyde dehydrogenase", old locus tag - "nfa54770")
	KR76_25715(gene symbol - "not specified", gene name - "Aldehyde dehydrogenase")	G155_24585(gene symbol - "not specified", gene name - "Aldehyde dehydrogenase B")				MSMEG_4038(gene symbol - "not specified", gene name - "vanillin dehydrogenase")	MSMEI_RS19820(gene symbol - "not specified", gene name - "aldehyde dehydrogenase", old locus tag - "MSMEI_3943")		RER_RS26765(gene symbol - "not specified", gene name - "putative aldehyde dehydrogenase", old locus tag - "RER_49300")	RHA1_RS13615(gene symbol - "not specified", gene name - "benzaldehyde dehydrogenase", old locus tag - "RHA1_ro02797")		ROP_RS12695(gene symbol - "not specified", gene name - "betaine-aldehyde dehydrogenase", old locus tag - "ROP_25550")	GPOL_RS22420(gene symbol - "not specified", gene name - "succinate-semialdehyde dehydrogenase", old locus tag - "GPOL_c44660")
	KR76_26310(gene symbol - "not specified", gene name - "Aldehyde dehydrogenase B")	G155_25965(gene symbol - "not specified", gene name - "Aldehyde dehydrogenase")				MSMEG_4165(gene symbol - "not specified", gene name - "[NAD+] benzaldehyde dehydrogenase")	MSMEI_RS20420(gene symbol - "not specified", gene name - "benzaldehyde dehydrogenase", old locus tag - "MSMEI_4067")		RER_RS28180(gene symbol - "not specified", gene name - "aldehyde dehydrogenase", old locus tag - "RER_52140")	RHA1_RS13785(gene symbol - "not specified", gene name - "betaine-aldehyde dehydrogenase", old locus tag - "RHA1_ro02831")		ROP_RS13385(gene symbol - "not specified", gene name - "aldehyde dehydrogenase", old locus tag - "ROP_26940")	GPOL_RS23760(gene symbol - "not specified", gene name - "benzaldehyde dehydrogenase", old locus tag - "GPOL_c47330")
	KR76_26840(gene symbol - "not specified", gene name - "Aldehyde dehydrogenase")	G155_26415(gene symbol - "not specified", gene name - "Aldehyde dehydrogenase")				MSMEG_4799(gene symbol - "not specified", gene name - "aldehyde dehydrogenase")	MSMEI_RS23460(gene symbol - "not specified", gene name - "aldehyde dehydrogenase", old locus tag - "MSMEI_4675")		RER_RS28240(gene symbol - "not specified", gene name - "putative aldehyde dehydrogenase", old locus tag - "RER_52260")	RHA1_RS14085(gene symbol - "not specified", gene name - "gamma-aminobutyraldehyde dehydrogenase", old locus tag - "RHA1_ro02892")		ROP_RS13695(gene symbol - "not specified", gene name - "aldehyde dehydrogenase", old locus tag - "ROP_27600")	GPOL_RS25440(gene symbol - "not specified", gene name - "succinate-semialdehyde dehydrogenase", old locus tag - "GPOL_174p00480")
		G155_28895(gene symbol - "not specified", gene name - "Succinate-semialdehyde dehydrogenase [NAD]")				MSMEG_5538(gene symbol - "not specified", gene name - "[NADP+] succinate-semialdehyde dehydrogenase")	MSMEI_RS27100(gene symbol - "not specified", gene name - "succinate-semialdehyde dehydrogenase", old locus tag - "MSMEI_5386")		RER_RS29655(gene symbol - "not specified", gene name - "putative aldehyde dehydrogenase", old locus tag - "RER_55120")	RHA1_RS14135(gene symbol - "not specified", gene name - "aldehyde dehydrogenase", old locus tag - "RHA1_ro02902")		ROP_RS13915(gene symbol - "not specified", gene name - "aldehyde dehydrogenase", old locus tag - "ROP_28040")
						MSMEG_5815(gene symbol - "not specified", gene name - "betaine aldehyde dehydrogenase")	MSMEI_RS28455(gene symbol - "not specified", gene name - "betaine-aldehyde dehydrogenase", old locus tag - "MSMEI_5658")		RER_RS29920(gene symbol - "not specified", gene name - "putative aldehyde dehydrogenase", old locus tag - "RER_55650")	RHA1_RS14525(gene symbol - "not specified", gene name - "benzaldehyde dehydrogenase", old locus tag - "RHA1_ro02986")		ROP_RS13940(gene symbol - "not specified", gene name - "aldehyde dehydrogenase", old locus tag - "ROP_28090")
						MSMEG_5912(gene symbol - "gabD2", gene name - "succinate-semialdehyde dehydrogenase")	MSMEI_RS28935(gene symbol - "not specified", gene name - "succinate-semialdehyde dehydrogenase", old locus tag - "MSMEI_5752")		RER_RS30035(gene symbol - "not specified", gene name - "benzaldehyde dehydrogenase", old locus tag - "RER_55880")	RHA1_RS14915(gene symbol - "not specified", gene name - "aldehyde dehydrogenase", old locus tag - "RHA1_ro03066")		ROP_RS14165(gene symbol - "not specified", gene name - "aldehyde dehydrogenase", old locus tag - "ROP_28560")
						MSMEG_6297(gene symbol - "not specified", gene name - "aldehyde dehydrogenase")	MSMEI_RS30830(gene symbol - "not specified", gene name - "betaine-aldehyde dehydrogenase", old locus tag - "MSMEI_6132")		RER_RS30735(gene symbol - "not specified", gene name - "putative aldehyde dehydrogenase", old locus tag - "RER_57290")	RHA1_RS14985(gene symbol - "not specified", gene name - "aldehyde dehydrogenase", old locus tag - "RHA1_ro03079")		ROP_RS14235(gene symbol - "not specified", gene name - "aldehyde dehydrogenase", old locus tag - "ROP_28700")
						MSMEG_6452(gene symbol - "not specified", gene name - "[NADP+] succinate-semialdehyde dehydrogenase")	MSMEI_RS31600(gene symbol - "not specified", gene name - "succinate-semialdehyde dehydrogenase", old locus tag - "MSMEI_6284")		RER_RS31735(gene symbol - "not specified", gene name - "putative 2-aminomuconic semialdehyde dehydrogenase", old locus tag - "RER_59330")	RHA1_RS15080(gene symbol - "not specified", gene name - "succinate-semialdehyde dehydrogenase", old locus tag - "RHA1_ro03101")		ROP_RS14950(gene symbol - "not specified", gene name - "aldehyde dehydrogenase", old locus tag - "ROP_30190")
						MSMEG_6491(gene symbol - "not specified", gene name - "aldehyde dehydrogenase")	MSMEI_RS31785(gene symbol - "not specified", gene name - "aldehyde dehydrogenase", old locus tag - "MSMEI_6319")		RER_RS31780(gene symbol - "not specified", gene name - "hypothetical protein", old locus tag - "RER_59420")	RHA1_RS15915(gene symbol - "not specified", gene name - "aldehyde dehydrogenase", old locus tag - "RHA1_ro03284")		ROP_RS15220(gene symbol - "not specified", gene name - "carnitine dehydratase", old locus tag - "ROP_30750")
						MSMEG_6687(gene symbol - "not specified", gene name - "aldehyde dehydrogenase")	MSMEI_RS32750(gene symbol - "not specified", gene name - "aldehyde dehydrogenase", old locus tag - "MSMEI_6507")			RHA1_RS16290(gene symbol - "not specified", gene name - "aldehyde dehydrogenase", old locus tag - "RHA1_ro03360")		ROP_RS15380(gene symbol - "not specified", gene name - "betaine-aldehyde dehydrogenase", old locus tag - "ROP_31110")
						MSMEG_6702(gene symbol - "not specified", gene name - "[NADP+] succinate-semialdehyde dehydrogenase")	MSMEI_RS32820(gene symbol - "not specified", gene name - "succinate-semialdehyde dehydrogenase", old locus tag - "MSMEI_6521")			RHA1_RS18765(gene symbol - "not specified", gene name - "2-hydroxymuconic semialdehyde dehydrogenase", old locus tag - "RHA1_ro03868")		ROP_RS15650(gene symbol - "not specified", gene name - "aldehyde dehydrogenase", old locus tag - "ROP_31680")
						MSMEG_6874(gene symbol - "not specified", gene name - "aldehyde dehydrogenase")	MSMEI_RS33670(gene symbol - "not specified", gene name - "aldehyde dehydrogenase", old locus tag - "MSMEI_6692")			RHA1_RS19140(gene symbol - "not specified", gene name - "succinate-semialdehyde dehydrogenase", old locus tag - "RHA1_ro03944")		ROP_RS18445(gene symbol - "not specified", gene name - "2-hydroxymuconic semialdehyde dehydrogenase", old locus tag - "ROP_37370")
										RHA1_RS19290(gene symbol - "not specified", gene name - "aldehyde dehydrogenase", old locus tag - "RHA1_ro03974")		ROP_RS18830(gene symbol - "not specified", gene name - "succinate-semialdehyde dehydrogenase", old locus tag - "ROP_38130")
										RHA1_RS21290(gene symbol - "not specified", gene name - "aldehyde dehydrogenase", old locus tag - "RHA1_ro04375")		ROP_RS18985(gene symbol - "not specified", gene name - "aldehyde dehydrogenase", old locus tag - "ROP_38440")
										RHA1_RS22145(gene symbol - "not specified", gene name - "succinate-semialdehyde dehydrogenase", old locus tag - "RHA1_ro04543")		ROP_RS21220(gene symbol - "not specified", gene name - "aldehyde dehydrogenase", old locus tag - "ROP_42800")
										RHA1_RS25360(gene symbol - "not specified", gene name - "aldehyde dehydrogenase", old locus tag - "RHA1_ro05182")		ROP_RS21765(gene symbol - "not specified", gene name - "gamma-aminobutyraldehyde dehydrogenase", old locus tag - "ROP_43910")
										RHA1_RS25650(gene symbol - "not specified", gene name - "aldehyde dehydrogenase", old locus tag - "RHA1_ro05244")		ROP_RS22100(gene symbol - "not specified", gene name - "succinate-semialdehyde dehydrogenase", old locus tag - "ROP_44580")
										RHA1_RS25855(gene symbol - "not specified", gene name - "gamma-aminobutyraldehyde dehydrogenase", old locus tag - "RHA1_ro05289")		ROP_RS22455(gene symbol - "not specified", gene name - "aldehyde dehydrogenase", old locus tag - "ROP_45290")
										RHA1_RS25860(gene symbol - "not specified", gene name - "gamma-aminobutyraldehyde dehydrogenase", old locus tag - "RHA1_ro05290")		ROP_RS22645(gene symbol - "not specified", gene name - "aldehyde dehydrogenase", old locus tag - "ROP_45660")
										RHA1_RS26045(gene symbol - "not specified", gene name - "aldehyde dehydrogenase", old locus tag - "RHA1_ro05333")		ROP_RS23210(gene symbol - "not specified", gene name - "aldehyde dehydrogenase", old locus tag - "ROP_46820")
										RHA1_RS26290(gene symbol - "not specified", gene name - "gamma-aminobutyraldehyde dehydrogenase", old locus tag - "RHA1_ro05385")		ROP_RS25970(gene symbol - "not specified", gene name - "aldehyde dehydrogenase", old locus tag - "ROP_52320")
										RHA1_RS27165(gene symbol - "not specified", gene name - "succinate-semialdehyde dehydrogenase", old locus tag - "RHA1_ro05568")		ROP_RS26805(gene symbol - "not specified", gene name - "2-hydroxymuconic semialdehyde dehydrogenase", old locus tag - "ROP_54040")
										RHA1_RS27305(gene symbol - "not specified", gene name - "succinate-semialdehyde dehydrogenase", old locus tag - "RHA1_ro05596")		ROP_RS27250(gene symbol - "not specified", gene name - "gamma-aminobutyraldehyde dehydrogenase", old locus tag - "ROP_54920")
										RHA1_RS27320(gene symbol - "not specified", gene name - "gamma-aminobutyraldehyde dehydrogenase", old locus tag - "RHA1_ro05599")		ROP_RS27955(gene symbol - "not specified", gene name - "succinate-semialdehyde dehydrogenase", old locus tag - "ROP_56370")
										RHA1_RS27890(gene symbol - "not specified", gene name - "aldehyde dehydrogenase", old locus tag - "RHA1_ro05714")		ROP_RS28075(gene symbol - "not specified", gene name - "succinate-semialdehyde dehydrogenase", old locus tag - "ROP_56610")
										RHA1_RS29725(gene symbol - "not specified", gene name - "aldehyde dehydrogenase", old locus tag - "RHA1_ro06081")		ROP_RS28090(gene symbol - "not specified", gene name - "gamma-aminobutyraldehyde dehydrogenase", old locus tag - "ROP_56640")
										RHA1_RS29865(gene symbol - "not specified", gene name - "aldehyde dehydrogenase", old locus tag - "RHA1_ro06111")		ROP_RS28680(gene symbol - "not specified", gene name - "aldehyde dehydrogenase", old locus tag - "ROP_57800")
										RHA1_RS32645(gene symbol - "not specified", gene name - "aldehyde dehydrogenase", old locus tag - "RHA1_ro06678")		ROP_RS30480(gene symbol - "not specified", gene name - "aldehyde dehydrogenase", old locus tag - "ROP_61390")
										RHA1_RS41350(gene symbol - "not specified", gene name - "succinate-semialdehyde dehydrogenase", old locus tag - "RHA1_ro10127")		ROP_RS30625(gene symbol - "not specified", gene name - "aldehyde dehydrogenase", old locus tag - "ROP_61680")
										RHA1_RS42130(gene symbol - "not specified", gene name - "aldehyde dehydrogenase", old locus tag - "RHA1_ro10302")		ROP_RS33290(gene symbol - "not specified", gene name - "succinate-semialdehyde dehydrogenase", old locus tag - "ROP_67050")
										RHA1_RS43090(gene symbol - "not specified", gene name - "aldehyde dehydrogenase", old locus tag - "RHA1_ro11056")		ROP_RS35350(gene symbol - "not specified", gene name - "aldehyde dehydrogenase", old locus tag - "ROP_71150")
										RHA1_RS43620(gene symbol - "not specified", gene name - "aldehyde dehydrogenase", old locus tag - "RHA1_ro11177")		ROP_RS35465(gene symbol - "not specified", gene name - "aldehyde dehydrogenase", old locus tag - "ROP_71390")
										RHA1_ro08019(gene symbol - "not specified", gene name - "aldehyde dehydrogenase")		ROP_RS35645(gene symbol - "not specified", gene name - "carnitine dehydratase", old locus tag - "ROP_71750")
										RHA1_ro08090(gene symbol - "aldH1", gene name - "aldehyde dehydrogenase")		ROP_RS35730(gene symbol - "not specified", gene name - "betaine-aldehyde dehydrogenase", old locus tag - "ROP_71940")
										RHA1_ro08792(gene symbol - "gabD6", gene name - "succinate-semialdehyde dehydrogenase (NAD(P)+)")		ROP_RS36610(gene symbol - "not specified", gene name - "aldehyde dehydrogenase", old locus tag - "ROP_pROB01-01320")
										RHA1_ro08917(gene symbol - "thcA", gene name - "aldehyde dehydrogenase (NAD+)")		ROP_RS37365(gene symbol - "not specified", gene name - "aldehyde dehydrogenase", old locus tag - "ROP_pROB01-03050")
												ROP_RS37430(gene symbol - "not specified", gene name - "succinate-semialdehyde dehydrogenase", old locus tag - "ROP_pROB01-03180")
												ROP_RS37820(gene symbol - "not specified", gene name - "betaine-aldehyde dehydrogenase", old locus tag - "ROP_pROB01-04030")
												ROP_RS39225(gene symbol - "not specified", gene name - "aldehyde dehydrogenase", old locus tag - "ROP_pROB02-01220")
												ROP_RS39310(gene symbol - "not specified", gene name - "aldehyde dehydrogenase", old locus tag - "ROP_pROB02-01390")
group 5	KR76_00425(gene symbol - "not specified", gene name - "Enoyl-CoA hydratase")	G155_01340(gene symbol - "not specified", gene name - "Enoyl-CoA hydratase")	D174_RS04995(gene symbol - "not specified", gene name - "hypothetical protein", old locus tag - "D174_05105")	M6_RAST_0575(gene symbol - "not specified", gene name - "Enoyl-CoA hydratase")	SCNU_RS00665(gene symbol - "not specified", gene name - "enoyl-CoA hydratase", old locus tag - "SCNU_00655")	MSMEG_0335(gene symbol - "not specified", gene name - "enoyl-CoA hydratase/isomerase")	MSMEI_RS01670(gene symbol - "not specified", gene name - "enoyl-CoA hydratase", old locus tag - "MSMEI_0328")	Rv0222(gene symbol - "echA1", gene name - "Probable enoyl-CoA hydratase EchA1 (enoyl hydrase) (unsaturated acyl-CoA hydratase) (crotonase)")	RER_RS01715(gene symbol - "not specified", gene name - "enoyl-CoA hydratase", old locus tag - "pREC1_0065")	RHA1_RS01815(gene symbol - "not specified", gene name - "enoyl-CoA hydratase", old locus tag - "RHA1_ro00366")	HMPREF0724_RS07130(gene symbol - "not specified", gene name - "enoyl-CoA hydratase", old locus tag - "HMPREF0724_11032")	ROP_RS06150(gene symbol - "not specified", gene name - "enoyl-CoA hydratase", old locus tag - "ROP_12410")	GPOL_RS05760(gene symbol - "not specified", gene name - "crotonase", old locus tag - "GPOL_c11570")	NFA_RS02230(gene symbol - "not specified", gene name - "crotonase", old locus tag - "nfa4410")		CPF_0090(gene symbol - "not specified", gene name - "3-hydroxybutyryl-CoA dehydratase")		AW869_02840(gene symbol - "not specified", gene name - "1,4-dihydroxy-2-naphthoyl-CoA synthase")	lmo1673(gene symbol - "menB", gene name - "naphthoate synthase")	PHAL_RS0117305(gene symbol - "not specified", gene name - "enoyl-CoA hydratase")	ACY05_00545(gene symbol - "not specified", gene name - "enoyl-CoA hydratase")		O987_01105(gene symbol - "not specified", gene name - "enoyl-CoA hydratase")
	KR76_00440(gene symbol - "not specified", gene name - "Enoyl-CoA hydratase")	G155_01810(gene symbol - "not specified", gene name - "Enoyl-CoA hydratase")	D174_RS05690(gene symbol - "not specified", gene name - "crotonase", old locus tag - "D174_05805")	M6_RAST_0576(gene symbol - "not specified", gene name - "Enoyl-CoA hydratase")	SCNU_RS01060(gene symbol - "not specified", gene name - "enoyl-CoA hydratase", old locus tag - "SCNU_01065")	MSMEG_0340(gene symbol - "not specified", gene name - "enoyl-CoA hydratase/isomerase")	MSMEI_RS01695(gene symbol - "not specified", gene name - "crotonase", old locus tag - "MSMEI_0333")	Rv0548c(gene symbol - "menB", gene name - "Naphthoate synthase MenB (dihydroxynaphthoic acid synthetase) (DHNA synthetase)")	RER_RS01740(gene symbol - "not specified", gene name - "2,3-dehydroadipyl-CoA hydratase", old locus tag - "pREC1_0070")	RHA1_RS01985(gene symbol - "not specified", gene name - "enoyl-CoA hydratase", old locus tag - "RHA1_ro00401")	HMPREF0724_RS07705(gene symbol - "not specified", gene name - "crotonase", old locus tag - "HMPREF0724_11156")	ROP_RS08020(gene symbol - "not specified", gene name - "enoyl-CoA hydratase", old locus tag - "ROP_16190")	GPOL_RS08910(gene symbol - "not specified", gene name - "enoyl-CoA hydratase", old locus tag - "GPOL_c17840")	NFA_RS02685(gene symbol - "not specified", gene name - "enoyl-CoA hydratase", old locus tag - "nfa5280")		CPF_2585(gene symbol - "crt", gene name - "3-hydroxybutyryl-CoA dehydratase")		AW869_06190(gene symbol - "not specified", gene name - "methylmalonyl-CoA decarboxylase")		PHAL_RS0118225(gene symbol - "not specified", gene name - "crotonase/enoyl-CoA hydratase family protein")	ACY05_00735(gene symbol - "not specified", gene name - "enoyl-CoA hydratase")		O987_02020(gene symbol - "not specified", gene name - "enoyl-CoA hydratase")
	KR76_02815(gene symbol - "not specified", gene name - "Naphthoate synthase")	G155_02085(gene symbol - "not specified", gene name - "Enoyl-CoA hydratase")	D174_RS07925(gene symbol - "not specified", gene name - "enoyl-CoA hydratase", old locus tag - "D174_08070")	M6_RAST_0577(gene symbol - "not specified", gene name - "Enoyl-CoA hydratase")	SCNU_RS01415(gene symbol - "not specified", gene name - "enoyl-CoA hydratase", old locus tag - "SCNU_01410")	MSMEG_0490(gene symbol - "not specified", gene name - "enoyl-CoA hydratase")	MSMEI_RS02415(gene symbol - "not specified", gene name - "enoyl-CoA hydratase", old locus tag - "MSMEI_0477")	Rv1070c(gene symbol - "echA8", gene name - "Probable enoyl-CoA hydratase EchA8 (enoyl hydrase) (unsaturated acyl-CoA hydratase) (crotonase)")	RER_RS05240(gene symbol - "not specified", gene name - "enoyl-CoA hydratase", old locus tag - "RER_06490")	RHA1_RS07310(gene symbol - "not specified", gene name - "enoyl-CoA hydratase", old locus tag - "RHA1_ro01505")	HMPREF0724_RS08340(gene symbol - "not specified", gene name - "enoyl-CoA hydratase", old locus tag - "HMPREF0724_14088")	ROP_RS08330(gene symbol - "not specified", gene name - "crotonase", old locus tag - "ROP_16770")	GPOL_RS12610(gene symbol - "not specified", gene name - "enoyl CoA hydratase", old locus tag - "GPOL_c25190")	NFA_RS03670(gene symbol - "not specified", gene name - "enoyl-CoA hydratase", old locus tag - "nfa7230")				AW869_14150(gene symbol - "not specified", gene name - "carnitinyl-CoA dehydratase")			ACY05_02840(gene symbol - "not specified", gene name - "enoyl-CoA hydratase")		O987_07620(gene symbol - "not specified", gene name - "enoyl-CoA hydratase")
	KR76_03105(gene symbol - "not specified", gene name - "Enoyl-CoA hydratase")	G155_04165(gene symbol - "not specified", gene name - "Enoyl-CoA hydratase")	D174_RS10205(gene symbol - "not specified", gene name - "hypothetical protein", old locus tag - "D174_10420")	M6_RAST_0772(gene symbol - "not specified", gene name - "Enoyl-CoA hydratase")	SCNU_RS03060(gene symbol - "not specified", gene name - "enoyl-CoA hydratase", old locus tag - "SCNU_03087")	MSMEG_1048(gene symbol - "not specified", gene name - "enoyl-CoA hydratase")	MSMEI_RS05180(gene symbol - "not specified", gene name - "enoyl-CoA hydratase", old locus tag - "MSMEI_1018")	Rv1136(gene symbol - "not specified", gene name - "Possible enoyl-CoA hydratase")	RER_RS05900(gene symbol - "not specified", gene name - "putative enoyl-CoA hydratase", old locus tag - "RER_07840")	RHA1_RS07475(gene symbol - "not specified", gene name - "enoyl-CoA hydratase", old locus tag - "RHA1_ro01538")	HMPREF0724_RS08615(gene symbol - "not specified", gene name - "enoyl-CoA hydratase", old locus tag - "HMPREF0724_13898")	ROP_RS08800(gene symbol - "not specified", gene name - "enoyl-CoA hydratase", old locus tag - "ROP_17690")	GPOL_RS12620(gene symbol - "not specified", gene name - "enoyl-CoA hydratase", old locus tag - "GPOL_c25210")	NFA_RS05275(gene symbol - "not specified", gene name - "enoyl-CoA hydratase", old locus tag - "nfa10410")				AW869_21300(gene symbol - "not specified", gene name - "2,3-dehydroadipyl-CoA hydratase")			ACY05_04205(gene symbol - "not specified", gene name - "enoyl-CoA hydratase")		O987_10790(gene symbol - "not specified", gene name - "enoyl-CoA hydratase")
	KR76_07415(gene symbol - "not specified", gene name - "Enoyl-CoA hydratase")	G155_04835(gene symbol - "not specified", gene name - "Enoyl-CoA hydratase")	D174_RS11335(gene symbol - "not specified", gene name - "enoyl-CoA hydratase", old locus tag - "D174_11555")	M6_RAST_1402(gene symbol - "not specified", gene name - "Enoyl-CoA hydratase")	SCNU_RS05810(gene symbol - "not specified", gene name - "enoyl-CoA hydratase", old locus tag - "SCNU_05885")	MSMEG_1075(gene symbol - "menB", gene name - "naphthoate synthase")	MSMEI_RS05315(gene symbol - "not specified", gene name - "1,4-Dihydroxy-2-naphthoyl-CoA synthase", old locus tag - "MSMEI_1042")	Rv1141c(gene symbol - "echA11", gene name - "Probable enoyl-CoA hydratase EchA11 (enoyl hydrase) (unsaturated acyl-CoA hydratase) (crotonase)")	RER_RS05965(gene symbol - "not specified", gene name - "enoyl-CoA hydratase", old locus tag - "RER_07970")	RHA1_RS09425(gene symbol - "not specified", gene name - "enoyl-CoA hydratase", old locus tag - "RHA1_ro01936")	HMPREF0724_RS10545(gene symbol - "not specified", gene name - "enoyl-CoA hydratase", old locus tag - "HMPREF0724_13697")	ROP_RS08905(gene symbol - "not specified", gene name - "enoyl-CoA hydratase", old locus tag - "ROP_17900")	GPOL_RS12635(gene symbol - "not specified", gene name - "enoyl-CoA hydratase", old locus tag - "GPOL_c25240")	NFA_RS05970(gene symbol - "not specified", gene name - "enoyl-CoA hydratase", old locus tag - "nfa11770")				AW869_21305(gene symbol - "not specified", gene name - "enoyl-CoA hydratase")					O987_10850(gene symbol - "not specified", gene name - "enoyl-CoA hydratase")
	KR76_08485(gene symbol - "not specified", gene name - "enoyl-CoA hydratase echA8")	G155_08095(gene symbol - "not specified", gene name - "Enoyl-CoA hydratase")	D174_RS13160(gene symbol - "not specified", gene name - "enoyl-CoA hydratase", old locus tag - "D174_13415")	M6_RAST_1411(gene symbol - "not specified", gene name - "Enoyl-CoA hydratase")	SCNU_RS07590(gene symbol - "not specified", gene name - "enoyl-CoA hydratase", old locus tag - "SCNU_07673")	MSMEG_1155(gene symbol - "not specified", gene name - "carnitinyl-CoA dehydratase")	MSMEI_RS05715(gene symbol - "not specified", gene name - "crotonase", old locus tag - "MSMEI_1123")	Rv1142c(gene symbol - "echA10", gene name - "Probable enoyl-CoA hydratase EchA10 (enoyl hydrase) (unsaturated acyl-CoA hydratase) (crotonase)")	RER_RS06180(gene symbol - "not specified", gene name - "putative enoyl-CoA hydratase", old locus tag - "RER_08420")	RHA1_RS09755(gene symbol - "not specified", gene name - "crotonase", old locus tag - "RHA1_ro02003")	HMPREF0724_RS10550(gene symbol - "not specified", gene name - "enoyl-CoA hydratase", old locus tag - "HMPREF0724_13698")	ROP_RS09940(gene symbol - "not specified", gene name - "enoyl-CoA hydratase", old locus tag - "ROP_19990")	GPOL_RS12640(gene symbol - "not specified", gene name - "enoyl-CoA hydratase", old locus tag - "GPOL_c25250")	NFA_RS10845(gene symbol - "not specified", gene name - "enoyl-CoA hydratase", old locus tag - "nfa21580")									O987_12040(gene symbol - "not specified", gene name - "enoyl-CoA hydratase")
	KR76_09330(gene symbol - "not specified", gene name - "Enoyl-CoA hydratase")	G155_08930(gene symbol - "not specified", gene name - "Enoyl-CoA hydratase")	D174_RS15240(gene symbol - "not specified", gene name - "crotonase", old locus tag - "D174_15530")	M6_RAST_1491(gene symbol - "not specified", gene name - "Enoyl-CoA hydratase [valine degradation]")	SCNU_RS08670(gene symbol - "not specified", gene name - "enoyl-CoA hydratase", old locus tag - "SCNU_08741")	MSMEG_1594(gene symbol - "not specified", gene name - "enoyl-CoA hydratase")	MSMEI_RS07880(gene symbol - "not specified", gene name - "enoyl-CoA hydratase", old locus tag - "MSMEI_1554")	Rv1472(gene symbol - "echA12", gene name - "Possible enoyl-CoA hydratase EchA12 (enoyl hydrase) (unsaturated acyl-CoA hydratase) (crotonase)")	RER_RS06640(gene symbol - "not specified", gene name - "enoyl-CoA hydratase", old locus tag - "RER_09350")	RHA1_RS11160(gene symbol - "not specified", gene name - "enoyl-CoA hydratase", old locus tag - "RHA1_ro02286")	HMPREF0724_RS10690(gene symbol - "not specified", gene name - "crotonase", old locus tag - "HMPREF0724_13602")	ROP_RS09955(gene symbol - "not specified", gene name - "enoyl-CoA hydratase", old locus tag - "ROP_20020")	GPOL_RS14510(gene symbol - "not specified", gene name - "enoyl-CoA hydratase", old locus tag - "GPOL_c28940")	NFA_RS10855(gene symbol - "not specified", gene name - "enoyl-CoA hydratase", old locus tag - "nfa21600")									O987_13450(gene symbol - "not specified", gene name - "enoyl-CoA hydratase")
	KR76_14215(gene symbol - "not specified", gene name - "enoyl-CoA hydratase echA19")	G155_09540(gene symbol - "not specified", gene name - "Enoyl-CoA hydratase")	D174_RS16190(gene symbol - "not specified", gene name - "hypothetical protein", old locus tag - "D174_16515")	M6_RAST_1631(gene symbol - "not specified", gene name - "Enoyl-CoA hydratase")	SCNU_RS08680(gene symbol - "not specified", gene name - "crotonase", old locus tag - "SCNU_08756")	MSMEG_1739(gene symbol - "not specified", gene name - "enoyl-CoA hydratase/isomerase")	MSMEI_RS08615(gene symbol - "not specified", gene name - "enoyl-CoA hydratase", old locus tag - "MSMEI_1700")	Rv2486(gene symbol - "echA14", gene name - "Probable enoyl-CoA hydratase EchA14 (enoyl hydrase) (unsaturated acyl-CoA hydratase) (crotonase)")	RER_RS10410(gene symbol - "not specified", gene name - "naphthoate synthase", old locus tag - "RER_16980")	RHA1_RS11175(gene symbol - "not specified", gene name - "enoyl-CoA hydratase", old locus tag - "RHA1_ro02289")	HMPREF0724_RS12475(gene symbol - "not specified", gene name - "enoyl-CoA hydratase", old locus tag - "HMPREF0724_12364")	ROP_RS10045(gene symbol - "not specified", gene name - "enoyl-CoA hydratase", old locus tag - "ROP_20200")	GPOL_RS14965(gene symbol - "not specified", gene name - "enoyl-CoA hydratase", old locus tag - "GPOL_c29800")	NFA_RS14695(gene symbol - "not specified", gene name - "enoyl-CoA hydratase", old locus tag - "nfa29420")									O987_16470(gene symbol - "not specified", gene name - "enoyl-CoA hydratase")
	KR76_17860(gene symbol - "not specified", gene name - "Enoyl-CoA hydratase")	G155_10005(gene symbol - "not specified", gene name - "Enoyl-CoA hydratase")	D174_RS16195(gene symbol - "not specified", gene name - "enoyl-CoA hydratase", old locus tag - "D174_16520")	M6_RAST_1770(gene symbol - "not specified", gene name - "Naphthoate synthase")	SCNU_RS09155(gene symbol - "not specified", gene name - "enoyl-CoA hydratase", old locus tag - "SCNU_09251")	MSMEG_2047(gene symbol - "not specified", gene name - "enoyl-CoA hydratase")	MSMEI_RS10930(gene symbol - "not specified", gene name - "enoyl-CoA hydratase", old locus tag - "MSMEI_2166")	Rv2679(gene symbol - "echA15", gene name - "Probable enoyl-CoA hydratase EchA15 (enoyl hydrase) (unsaturated acyl-CoA hydratase) (crotonase)")	RER_RS10690(gene symbol - "not specified", gene name - "putative enoyl-CoA hydratase", old locus tag - "RER_17500")	RHA1_RS11265(gene symbol - "not specified", gene name - "enoyl-CoA hydratase", old locus tag - "RHA1_ro02308")	HMPREF0724_RS13690(gene symbol - "not specified", gene name - "enoyl-CoA hydratase", old locus tag - "HMPREF0724_12738")	ROP_RS11750(gene symbol - "not specified", gene name - "enoyl-CoA hydratase", old locus tag - "ROP_23630")	GPOL_RS15370(gene symbol - "not specified", gene name - "enoyl-CoA hydratase", old locus tag - "GPOL_c30630")	NFA_RS14915(gene symbol - "not specified", gene name - "enoyl-CoA hydratase", old locus tag - "nfa29860")									O987_16480(gene symbol - "not specified", gene name - "hypothetical protein")
	KR76_19910(gene symbol - "not specified", gene name - "Enoyl-CoA hydratase")	G155_10685(gene symbol - "not specified", gene name - "Enoyl-CoA hydratase")	D174_RS16200(gene symbol - "not specified", gene name - "enoyl-CoA hydratase", old locus tag - "D174_16525")	M6_RAST_2222(gene symbol - "not specified", gene name - "Enoyl-CoA hydratase")	SCNU_RS09250(gene symbol - "not specified", gene name - "enoyl-CoA hydratase", old locus tag - "SCNU_09346")	MSMEG_2218(gene symbol - "not specified", gene name - "enoyl-CoA hydratase/isomerase")	MSMEI_RS10935(gene symbol - "not specified", gene name - "crotonase", old locus tag - "MSMEI_2167")	Rv2831(gene symbol - "echA16", gene name - "Probable enoyl-CoA hydratase EchA16 (enoyl hydrase) (unsaturated acyl-CoA hydratase) (crotonase)")	RER_RS13740(gene symbol - "not specified", gene name - "enoyl-CoA hydratase", old locus tag - "RER_23640")	RHA1_RS12865(gene symbol - "not specified", gene name - "dihydroxynaphthoic acid synthetase", old locus tag - "RHA1_ro02630")	HMPREF0724_RS14190(gene symbol - "not specified", gene name - "enoyl-CoA hydratase", old locus tag - "HMPREF0724_10766")	ROP_RS11855(gene symbol - "not specified", gene name - "dihydroxynaphthoic acid synthetase", old locus tag - "ROP_23830")	GPOL_RS15835(gene symbol - "not specified", gene name - "enoyl-CoA hydratase", old locus tag - "GPOL_c31570")	NFA_RS15070(gene symbol - "not specified", gene name - "enoyl-CoA hydratase/isomerase family protein", old locus tag - "nfa30180")									O987_16485(gene symbol - "not specified", gene name - "hypothetical protein")
	KR76_22220(gene symbol - "not specified", gene name - "enoyl-CoA hydratase echA1")	G155_10690(gene symbol - "not specified", gene name - "Enoyl-CoA hydratase")	D174_RS17795(gene symbol - "not specified", gene name - "hypothetical protein", old locus tag - "D174_18160")	M6_RAST_2740(gene symbol - "not specified", gene name - "Enoyl-CoA hydratase")	SCNU_RS10525(gene symbol - "not specified", gene name - "enoyl-CoA hydratase", old locus tag - "SCNU_10641")	MSMEG_2219(gene symbol - "not specified", gene name - "enoyl-CoA hydratase/isomerase")	MSMEI_RS10940(gene symbol - "not specified", gene name - "enoyl-CoA hydratase", old locus tag - "MSMEI_2168")	Rv3039c(gene symbol - "echA17", gene name - "Probable enoyl-CoA hydratase EchA17 (crotonase) (unsatured acyl-CoA hydratase) (enoyl hydrase)")	RER_RS14035(gene symbol - "not specified", gene name - "enoyl-CoA hydratase", old locus tag - "RER_24210")	RHA1_RS13025(gene symbol - "not specified", gene name - "crotonase", old locus tag - "RHA1_ro02669")	HMPREF0724_RS14200(gene symbol - "not specified", gene name - "enoyl-CoA hydratase", old locus tag - "HMPREF0724_10768")	ROP_RS12315(gene symbol - "not specified", gene name - "enoyl-CoA hydratase", old locus tag - "ROP_24780")	GPOL_RS19825(gene symbol - "not specified", gene name - "dihydroxynaphthoic acid synthetase", old locus tag - "GPOL_c39540")	NFA_RS16870(gene symbol - "not specified", gene name - "enoyl-CoA hydratase", old locus tag - "nfa33800")									O987_20140(gene symbol - "not specified", gene name - "enoyl-CoA hydratase")
	KR76_22265(gene symbol - "not specified", gene name - "Enoyl-CoA hydratase")	G155_10695(gene symbol - "not specified", gene name - "Enoyl-CoA hydratase")	D174_RS19295(gene symbol - "not specified", gene name - "enoyl-CoA hydratase", old locus tag - "D174_19695")	M6_RAST_3146(gene symbol - "not specified", gene name - "Enoyl-CoA hydratase")	SCNU_RS11615(gene symbol - "not specified", gene name - "enoyl-CoA hydratase", old locus tag - "SCNU_11745")	MSMEG_2220(gene symbol - "not specified", gene name - "enoyl-CoA hydratase/isomerase")	MSMEI_RS10970(gene symbol - "not specified", gene name - "enoyl-CoA hydratase", old locus tag - "MSMEI_2173")	Rv3373(gene symbol - "echA18", gene name - "Probable enoyl-CoA hydratase EchA18 (enoyl hydrase) (unsaturated acyl-CoA hydratase) (crotonase)")	RER_RS14945(gene symbol - "not specified", gene name - "putative enoyl-CoA hydratase", old locus tag - "RER_25970")	RHA1_RS13100(gene symbol - "not specified", gene name - "enoyl-CoA hydratase", old locus tag - "RHA1_ro02688")	HMPREF0724_RS14425(gene symbol - "not specified", gene name - "enoyl-CoA hydratase", old locus tag - "HMPREF0724_10814")	ROP_RS12365(gene symbol - "not specified", gene name - "enoyl-CoA hydratase", old locus tag - "ROP_24890")	GPOL_RS20215(gene symbol - "not specified", gene name - "enoyl-CoA hydratase", old locus tag - "GPOL_c40270")	NFA_RS20845(gene symbol - "not specified", gene name - "enoyl-CoA hydratase")									O987_20415(gene symbol - "not specified", gene name - "enoyl-CoA hydratase")
	KR76_24055(gene symbol - "not specified", gene name - "Enoyl-CoA hydratase")	G155_10745(gene symbol - "not specified", gene name - "Enoyl-CoA hydratase")	D174_RS20740(gene symbol - "not specified", gene name - "hypothetical protein", old locus tag - "D174_21170")	M6_RAST_3147(gene symbol - "not specified", gene name - "Enoyl-CoA hydratase")	SCNU_RS13275(gene symbol - "not specified", gene name - "enoyl-CoA hydratase", old locus tag - "SCNU_13458")	MSMEG_2227(gene symbol - "not specified", gene name - "enoyl-CoA hydratase")	MSMEI_RS10980(gene symbol - "not specified", gene name - "enoyl-CoA hydratase", old locus tag - "MSMEI_2175")	Rv3516(gene symbol - "echA19", gene name - "Possible enoyl-CoA hydratase EchA19 (enoyl hydrase) (unsaturated acyl-CoA hydratase) (crotonase)")	RER_RS21830(gene symbol - "not specified", gene name - "enoyl-CoA hydratase", old locus tag - "RER_39510")	RHA1_RS13130(gene symbol - "not specified", gene name - "enoyl-CoA hydratase", old locus tag - "RHA1_ro02697")	HMPREF0724_RS16145(gene symbol - "not specified", gene name - "enoyl-CoA hydratase", old locus tag - "HMPREF0724_14903")	ROP_RS12840(gene symbol - "not specified", gene name - "enoyl-CoA hydratase", old locus tag - "ROP_25830")	GPOL_RS20930(gene symbol - "not specified", gene name - "enoyl-CoA hydratase", old locus tag - "GPOL_c41700")	NFA_RS21305(gene symbol - "not specified", gene name - "enoyl-CoA hydratase", old locus tag - "nfa42890")									O987_22085(gene symbol - "not specified", gene name - "enoyl-CoA hydratase")
		G155_10760(gene symbol - "not specified", gene name - "Enoyl-CoA hydratase")	D174_RS20785(gene symbol - "not specified", gene name - "enoyl-CoA hydratase", old locus tag - "D174_21215")	M6_RAST_3325(gene symbol - "not specified", gene name - "Enoyl-CoA hydratase")		MSMEG_2229(gene symbol - "not specified", gene name - "enoyl-CoA hydratase")	MSMEI_RS11450(gene symbol - "not specified", gene name - "enoyl-CoA hydratase", old locus tag - "MSMEI_2269")		RER_RS22640(gene symbol - "not specified", gene name - "enoyl-CoA hydratase", old locus tag - "RER_41090")	RHA1_RS13180(gene symbol - "not specified", gene name - "enoyl-CoA hydratase", old locus tag - "RHA1_ro02707")	HMPREF0724_RS17105(gene symbol - "not specified", gene name - "enoyl-CoA hydratase", old locus tag - "HMPREF0724_10318")	ROP_RS12850(gene symbol - "not specified", gene name - "enoyl-CoA hydratase", old locus tag - "ROP_25850")	GPOL_RS20940(gene symbol - "not specified", gene name - "enoyl-CoA hydratase", old locus tag - "GPOL_c41720")	NFA_RS25480(gene symbol - "not specified", gene name - "crotonase", old locus tag - "nfa51380")									O987_22385(gene symbol - "not specified", gene name - "enoyl-CoA hydratase")
		G155_11180(gene symbol - "not specified", gene name - "Enoyl-CoA hydratase")	D174_RS21175(gene symbol - "not specified", gene name - "enoyl-CoA hydratase", old locus tag - "D174_21610")	M6_RAST_3443(gene symbol - "not specified", gene name - "Enoyl-CoA hydratase")		MSMEG_2328(gene symbol - "not specified", gene name - "enoyl-CoA hydratase")	MSMEI_RS12990(gene symbol - "not specified", gene name - "enoyl-CoA hydratase", old locus tag - "MSMEI_2578")		RER_RS23420(gene symbol - "not specified", gene name - "enoyl-CoA hydratase", old locus tag - "RER_42690")	RHA1_RS13930(gene symbol - "not specified", gene name - "enoyl-CoA hydratase", old locus tag - "RHA1_ro02860")	HMPREF0724_RS17495(gene symbol - "not specified", gene name - "enoyl-CoA hydratase", old locus tag - "HMPREF0724_10400")	ROP_RS13015(gene symbol - "not specified", gene name - "enoyl-CoA hydratase", old locus tag - "ROP_26180")	GPOL_RS21025(gene symbol - "not specified", gene name - "enoyl-CoA hydratase", old locus tag - "GPOL_c41890")	NFA_RS27035(gene symbol - "not specified", gene name - "enoyl-CoA hydratase", old locus tag - "nfa54440")									O987_22770(gene symbol - "not specified", gene name - "enoyl-CoA hydratase")
		G155_12375(gene symbol - "not specified", gene name - "Enoyl-CoA hydratase")	D174_RS21595(gene symbol - "not specified", gene name - "hypothetical protein", old locus tag - "D174_22040")	M6_RAST_3818(gene symbol - "not specified", gene name - "Enoyl-CoA hydratase")		MSMEG_2641(gene symbol - "not specified", gene name - "enoyl-CoA hydratase")	MSMEI_RS14165(gene symbol - "not specified", gene name - "enoyl-CoA hydratase", old locus tag - "MSMEI_2806")		RER_RS24490(gene symbol - "not specified", gene name - "enoyl-CoA hydratase", old locus tag - "RER_44790")	RHA1_RS13940(gene symbol - "not specified", gene name - "enoyl-CoA hydratase", old locus tag - "RHA1_ro02862")	HMPREF0724_RS17950(gene symbol - "not specified", gene name - "enoyl-CoA hydratase", old locus tag - "HMPREF0724_10490")	ROP_RS13370(gene symbol - "not specified", gene name - "crotonase", old locus tag - "ROP_26910")	GPOL_RS21450(gene symbol - "not specified", gene name - "enoyl-CoA hydratase", old locus tag - "GPOL_c42740")										O987_24330(gene symbol - "not specified", gene name - "enoyl-CoA hydratase")
		G155_14235(gene symbol - "not specified", gene name - "Enoyl-CoA hydratase")	D174_RS21600(gene symbol - "not specified", gene name - "enoyl-CoA hydratase")	M6_RAST_4120(gene symbol - "not specified", gene name - "Enoyl-CoA hydratase")		MSMEG_2880(gene symbol - "not specified", gene name - "enoyl-CoA hydratase")	MSMEI_RS15450(gene symbol - "not specified", gene name - "enoyl-CoA hydratase", old locus tag - "MSMEI_3058")		RER_RS26585(gene symbol - "not specified", gene name - "putative enoyl-CoA hydratase", old locus tag - "RER_48940")	RHA1_RS14940(gene symbol - "not specified", gene name - "enoyl-CoA hydratase", old locus tag - "RHA1_ro03070")	HMPREF0724_RS18430(gene symbol - "not specified", gene name - "enoyl-CoA hydratase", old locus tag - "HMPREF0724_10587")	ROP_RS13980(gene symbol - "not specified", gene name - "enoyl-CoA hydratase", old locus tag - "ROP_28180")	GPOL_RS23475(gene symbol - "not specified", gene name - "enoyl-CoA hydratase", old locus tag - "GPOL_c46770")										O987_24730(gene symbol - "not specified", gene name - "enoyl-CoA hydratase")
		G155_15405(gene symbol - "not specified", gene name - "Enoyl-CoA hydratase")	D174_RS23645(gene symbol - "not specified", gene name - "enoyl-CoA hydratase", old locus tag - "D174_24125")	M6_RAST_4722(gene symbol - "not specified", gene name - "Enoyl-CoA hydratase")		MSMEG_3139(gene symbol - "not specified", gene name - "enoyl-CoA hydratase")	MSMEI_RS16560(gene symbol - "not specified", gene name - "enoyl-CoA hydratase", old locus tag - "MSMEI_3282")		RER_RS26740(gene symbol - "not specified", gene name - "putative enoyl-CoA hydratase", old locus tag - "RER_49250")	RHA1_RS15735(gene symbol - "not specified", gene name - "crotonase", old locus tag - "RHA1_ro03243")	HMPREF0724_RS21515(gene symbol - "not specified", gene name - "crotonase", old locus tag - "HMPREF0724_12794")	ROP_RS14315(gene symbol - "not specified", gene name - "enoyl-CoA hydratase", old locus tag - "ROP_28890")	GPOL_RS24340(gene symbol - "not specified", gene name - "enoyl-CoA hydratase", old locus tag - "GPOL_c48490")										O987_24880(gene symbol - "not specified", gene name - "enoyl-CoA hydratase")
		G155_16265(gene symbol - "not specified", gene name - "Enoyl-CoA hydratase")				MSMEG_3362(gene symbol - "not specified", gene name - "enoyl-CoA hydratase")	MSMEI_RS16700(gene symbol - "not specified", gene name - "enoyl-CoA hydratase", old locus tag - "MSMEI_3310")		RER_RS27925(gene symbol - "not specified", gene name - "enoyl-CoA hydratase", old locus tag - "RER_51630")	RHA1_RS17515(gene symbol - "not specified", gene name - "crotonase", old locus tag - "RHA1_ro03611")	HMPREF0724_RS24105(gene symbol - "not specified", gene name - "enoyl-CoA hydratase", old locus tag - "HMPREF0724_13318")	ROP_RS15210(gene symbol - "not specified", gene name - "enoyl-CoA hydratase", old locus tag - "ROP_30730")											O987_25020(gene symbol - "not specified", gene name - "enoyl-CoA hydratase")
		G155_18425(gene symbol - "not specified", gene name - "Enoyl-CoA hydratase")				MSMEG_3390(gene symbol - "not specified", gene name - "enoyl-CoA hydratase")	MSMEI_RS17565(gene symbol - "not specified", gene name - "enoyl-CoA hydratase", old locus tag - "MSMEI_3486")		RER_RS28110(gene symbol - "not specified", gene name - "putative enoyl-CoA hydratase", old locus tag - "RER_52000")	RHA1_RS19160(gene symbol - "not specified", gene name - "enoyl-CoA hydratase", old locus tag - "RHA1_ro03948")	HMPREF0724_RS24405(gene symbol - "not specified", gene name - "enoyl-CoA hydratase", old locus tag - "HMPREF0724_13378")	ROP_RS16840(gene symbol - "not specified", gene name - "crotonase", old locus tag - "ROP_34100")											O987_25620(gene symbol - "not specified", gene name - "enoyl-CoA hydratase")
		G155_19550(gene symbol - "not specified", gene name - "Enoyl-CoA hydratase")				MSMEG_3567(gene symbol - "not specified", gene name - "enoyl-CoA hydratase")	MSMEI_RS19740(gene symbol - "not specified", gene name - "enoyl-CoA hydratase", old locus tag - "MSMEI_3925")		RER_RS28115(gene symbol - "not specified", gene name - "putative enoyl-CoA hydratase", old locus tag - "RER_52010")	RHA1_RS19170(gene symbol - "not specified", gene name - "enoyl-CoA hydratase", old locus tag - "RHA1_ro03950")		ROP_RS16930(gene symbol - "not specified", gene name - "enoyl-CoA hydratase", old locus tag - "ROP_34290")
		G155_20175(gene symbol - "not specified", gene name - "Enoyl-CoA hydratase")				MSMEG_4020(gene symbol - "not specified", gene name - "enoyl-CoA hydratase/isomerase")	MSMEI_RS19990(gene symbol - "not specified", gene name - "enoyl-CoA hydratase", old locus tag - "MSMEI_3978")		RER_RS28175(gene symbol - "not specified", gene name - "putative enoyl-CoA hydratase", old locus tag - "RER_52130")	RHA1_RS19205(gene symbol - "not specified", gene name - "enoyl-CoA hydratase", old locus tag - "RHA1_ro03957")		ROP_RS18850(gene symbol - "not specified", gene name - "enoyl-CoA hydratase", old locus tag - "ROP_38170")
		G155_20915(gene symbol - "not specified", gene name - "Enoyl-CoA hydratase")				MSMEG_4077(gene symbol - "not specified", gene name - "enoyl-CoA hydratase")	MSMEI_RS20180(gene symbol - "not specified", gene name - "naphthoate synthase", old locus tag - "MSMEI_4015")		RER_RS28205(gene symbol - "not specified", gene name - "putative enoyl-CoA hydratase", old locus tag - "RER_52190")	RHA1_RS19905(gene symbol - "not specified", gene name - "enoyl-CoA hydratase", old locus tag - "RHA1_ro04094")		ROP_RS18860(gene symbol - "not specified", gene name - "enoyl-CoA hydratase", old locus tag - "ROP_38190")
		G155_22525(gene symbol - "not specified", gene name - "Enoyl-CoA hydratase")				MSMEG_4114(gene symbol - "menB", gene name - "naphthoate synthase")	MSMEI_RS20205(gene symbol - "not specified", gene name - "crotonase", old locus tag - "MSMEI_4020")		RER_RS29540(gene symbol - "not specified", gene name - "enoyl-CoA hydratase", old locus tag - "RER_54900")	RHA1_RS22880(gene symbol - "not specified", gene name - "enoyl-CoA hydratase", old locus tag - "RHA1_ro04688")		ROP_RS18900(gene symbol - "not specified", gene name - "enoyl-CoA hydratase", old locus tag - "ROP_38270")
		G155_22570(gene symbol - "not specified", gene name - "Enoyl-CoA hydratase")				MSMEG_4119(gene symbol - "not specified", gene name - "3-hydroxybutyryl-CoA dehydratase")	MSMEI_RS20415(gene symbol - "not specified", gene name - "3-hydroxybutyryl-CoA dehydratase", old locus tag - "MSMEI_4066")		RER_RS29850(gene symbol - "not specified", gene name - "enoyl-CoA hydratase", old locus tag - "RER_55510")	RHA1_RS26375(gene symbol - "not specified", gene name - "crotonase", old locus tag - "RHA1_ro05402")		ROP_RS22290(gene symbol - "not specified", gene name - "enoyl-CoA hydratase", old locus tag - "ROP_44960")
		G155_22985(gene symbol - "not specified", gene name - "Enoyl-CoA hydratase [valine degradation]")				MSMEG_4164(gene symbol - "not specified", gene name - "3-hydroxybutyryl-CoA dehydratase")	MSMEI_RS21075(gene symbol - "not specified", gene name - "enoyl-CoA hydratase", old locus tag - "MSMEI_4198")		RER_RS29860(gene symbol - "not specified", gene name - "enoyl-CoA hydratase", old locus tag - "RER_55530")	RHA1_RS29895(gene symbol - "not specified", gene name - "enoyl-CoA hydratase", old locus tag - "RHA1_ro06118")		ROP_RS22680(gene symbol - "not specified", gene name - "enoyl-CoA hydratase", old locus tag - "ROP_45730")
		G155_24180(gene symbol - "not specified", gene name - "Enoyl-CoA hydratase")				MSMEG_4299(gene symbol - "not specified", gene name - "enoyl-CoA hydratase/isomerase")	MSMEI_RS23020(gene symbol - "not specified", gene name - "enoyl-CoA hydratase", old locus tag - "MSMEI_4592")			RHA1_RS31560(gene symbol - "not specified", gene name - "enoyl-CoA hydratase", old locus tag - "RHA1_ro06453")		ROP_RS22750(gene symbol - "not specified", gene name - "dihydroxynaphthoic acid synthetase", old locus tag - "ROP_45870")
		G155_25410(gene symbol - "not specified", gene name - "Naphthoate synthase")				MSMEG_4709(gene symbol - "not specified", gene name - "enoyl-CoA hydratase")	MSMEI_RS23825(gene symbol - "not specified", gene name - "enoyl-CoA hydratase", old locus tag - "MSMEI_4748")			RHA1_RS31855(gene symbol - "not specified", gene name - "enoyl-CoA hydratase", old locus tag - "RHA1_ro06513")		ROP_RS22755(gene symbol - "not specified", gene name - "enoyl-CoA hydratase", old locus tag - "ROP_45880")
		G155_29095(gene symbol - "not specified", gene name - "Enoyl-CoA hydratase")				MSMEG_4873(gene symbol - "not specified", gene name - "enoyl-CoA hydratase/isomerase")	MSMEI_RS25370(gene symbol - "not specified", gene name - "enoyl-CoA hydratase", old locus tag - "MSMEI_5051")			RHA1_RS32660(gene symbol - "not specified", gene name - "enoyl-CoA hydratase", old locus tag - "RHA1_ro06681")		ROP_RS22770(gene symbol - "not specified", gene name - "enoyl-CoA hydratase", old locus tag - "ROP_45910")
						MSMEG_5185(gene symbol - "not specified", gene name - "enoyl-CoA hydratase")	MSMEI_RS25435(gene symbol - "not specified", gene name - "enoyl-CoA hydratase", old locus tag - "MSMEI_5063")			RHA1_RS32730(gene symbol - "not specified", gene name - "enoyl-CoA hydratase", old locus tag - "RHA1_ro06695")		ROP_RS22775(gene symbol - "not specified", gene name - "enoyl-CoA hydratase", old locus tag - "ROP_45920")
						MSMEG_5198(gene symbol - "not specified", gene name - "carnitinyl-CoA dehydratase")	MSMEI_RS25820(gene symbol - "not specified", gene name - "enoyl-CoA hydratase", old locus tag - "MSMEI_5138")			RHA1_RS34530(gene symbol - "not specified", gene name - "enoyl-CoA hydratase", old locus tag - "RHA1_ro07071")		ROP_RS22805(gene symbol - "not specified", gene name - "dihydroxynaphthoic acid synthetase", old locus tag - "ROP_46000")
						MSMEG_5277(gene symbol - "not specified", gene name - "enoyl-CoA hydratase")	MSMEI_RS27505(gene symbol - "not specified", gene name - "enoyl-CoA hydratase", old locus tag - "MSMEI_5470")			RHA1_RS42200(gene symbol - "not specified", gene name - "hypothetical protein", old locus tag - "RHA1_ro10316")		ROP_RS23735(gene symbol - "not specified", gene name - "enoyl-CoA hydratase", old locus tag - "ROP_47870")
						MSMEG_5620(gene symbol - "not specified", gene name - "enoyl-CoA hydratase")	MSMEI_RS28950(gene symbol - "not specified", gene name - "enoyl-CoA hydratase", old locus tag - "MSMEI_5755")			RHA1_RS42215(gene symbol - "not specified", gene name - "enoyl-CoA hydratase", old locus tag - "RHA1_ro10319")		ROP_RS30640(gene symbol - "not specified", gene name - "enoyl-CoA hydratase", old locus tag - "ROP_61710")
						MSMEG_5915(gene symbol - "not specified", gene name - "enoyl-CoA hydratase")	MSMEI_RS33170(gene symbol - "not specified", gene name - "enoyl-CoA hydratase", old locus tag - "MSMEI_6592")			RHA1_RS43000(gene symbol - "not specified", gene name - "3-hydroxybutyryl-CoA dehydratase", old locus tag - "RHA1_ro11035")		ROP_RS32315(gene symbol - "not specified", gene name - "enoyl-CoA hydratase", old locus tag - "ROP_65060")
						MSMEG_6774(gene symbol - "not specified", gene name - "enoyl-CoA hydratase")	MSMEI_RS33185(gene symbol - "not specified", gene name - "enoyl-CoA hydratase", old locus tag - "MSMEI_6595")			RHA1_RS43640(gene symbol - "not specified", gene name - "1,4-dihydroxy-6-naphthoate synthase", old locus tag - "RHA1_ro11181")		ROP_RS32605(gene symbol - "not specified", gene name - "enoyl-CoA hydratase", old locus tag - "ROP_65640")
						MSMEG_6777(gene symbol - "not specified", gene name - "enoyl-CoA hydratase")				RHA1_RS43645(gene symbol - "not specified", gene name - "hypothetical protein", old locus tag - "RHA1_ro11182")		ROP_RS35255(gene symbol - "not specified", gene name - "O-succinylbenzoate-CoA ligase", old locus tag - "ROP_70960")
										RHA1_ro08039(gene symbol - "not specified", gene name - "possible enoyl-CoA hydratase")		ROP_RS35275(gene symbol - "not specified", gene name - "enoyl-CoA hydratase", old locus tag - "ROP_71000")
										RHA1_ro08144(gene symbol - "not specified", gene name - "possible enoyl-CoA hydratase")		ROP_RS35520(gene symbol - "not specified", gene name - "enoyl-CoA hydratase", old locus tag - "ROP_71500")
										RHA1_ro08870(gene symbol - "not specified", gene name - "possible enoyl-CoA hydratase")		ROP_RS35540(gene symbol - "not specified", gene name - "enoyl-CoA hydratase", old locus tag - "ROP_71540")
										RHA1_ro08944(gene symbol - "not specified", gene name - "probable enoyl-CoA hydratase")		ROP_RS35640(gene symbol - "not specified", gene name - "fatty-acid--CoA ligase", old locus tag - "ROP_71740")
										RHA1_ro09031(gene symbol - "not specified", gene name - "possible enoyl-CoA hydratase")		ROP_RS35765(gene symbol - "not specified", gene name - "enoyl-CoA hydratase", old locus tag - "ROP_72020")
												ROP_RS35795(gene symbol - "not specified", gene name - "enoyl-CoA hydratase", old locus tag - "ROP_72080")
												ROP_RS35810(gene symbol - "not specified", gene name - "enoyl-CoA hydratase", old locus tag - "ROP_72110")
												ROP_RS39105(gene symbol - "not specified", gene name - "enoyl-CoA hydratase", old locus tag - "ROP_pROB02-00940")
												ROP_RS39175(gene symbol - "not specified", gene name - "enoyl-CoA hydratase", old locus tag - "ROP_pROB02-01110")
												ROP_RS39295(gene symbol - "not specified", gene name - "enoyl-CoA hydratase", old locus tag - "ROP_pROB02-01360")
												ROP_RS39370(gene symbol - "not specified", gene name - "enoyl-CoA hydratase/isomerase family protein", old locus tag - "ROP_pROB02-01500")
												ROP_RS39385(gene symbol - "not specified", gene name - "crotonase", old locus tag - "ROP_pROB02-01530")
group 6	KR76_02845(gene symbol - "not specified", gene name - "LysR-family transcriptional regulator")	G155_00098(gene symbol - "not specified", gene name - "hypothetical protein")	D174_RS01725(gene symbol - "not specified", gene name - "LysR family transcriptional regulator")	M6_RAST_0868(gene symbol - "not specified", gene name - "putative LysR-family transcriptional regulator")	SCNU_RS07190(gene symbol - "not specified", gene name - "LysR family transcriptional regulator", old locus tag - "SCNU_07263")	MSMEG_0104(gene symbol - "not specified", gene name - "LysR family transcriptional regulator")	MSMEI_RS00525(gene symbol - "not specified", gene name - "LysR family transcriptional regulator", old locus tag - "MSMEI_0100")		RER_RS03060(gene symbol - "not specified", gene name - "LysR family transcriptional regulator", old locus tag - "RER_02230")	RHA1_RS00910(gene symbol - "not specified", gene name - "LysR family transcriptional regulator", old locus tag - "RHA1_ro00176")	HMPREF0724_RS05735(gene symbol - "not specified", gene name - "hydrogen peroxide-inducible protein", old locus tag - "HMPREF0724_10180")	ROP_RS01370(gene symbol - "not specified", gene name - "LysR family transcriptional regulator", old locus tag - "ROP_02960")	GPOL_RS01495(gene symbol - "not specified", gene name - "hypothetical protein", old locus tag - "GPOL_c03020")	NFA_RS01570(gene symbol - "not specified", gene name - "LysR family transcriptional regulator", old locus tag - "nfa3060")	BLON_RS09985(gene symbol - "not specified", gene name - "LysR family transcriptional regulator")	CPF_1726(gene symbol - "not specified", gene name - "transcriptional regulator, LysR family")	HDCHBGLK_00108(gene symbol - "cmpR_1", gene name - "HTH-type transcriptional activator CmpR")	AW869_01400(gene symbol - "cbl", gene name - "transcriptional regulator Cbl")	lmo0294(gene symbol - "not specified", gene name - "LysR family transcriptional regulator")	PHAL_RS0100915(gene symbol - "not specified", gene name - "LysR family transcriptional regulator")	ACY05_02695(gene symbol - "not specified", gene name - "LysR family transcriptional regulator")	LPA65_00240(gene symbol - "not specified", gene name - "LysR family transcriptional regulator")	O987_00605(gene symbol - "not specified", gene name - "LysR family transcriptional regulator")
	KR76_04745(gene symbol - "not specified", gene name - "LysR-family transcriptional regulator")	G155_00450(gene symbol - "not specified", gene name - "Chromosome initiation inhibitor")	D174_RS04585(gene symbol - "not specified", gene name - "LysR family transcriptional regulator")	M6_RAST_0949(gene symbol - "not specified", gene name - "LysR family transcriptional regulator YnfL")	SCNU_RS13810(gene symbol - "not specified", gene name - "LysR family transcriptional regulator", old locus tag - "SCNU_14004")	MSMEG_0708(gene symbol - "not specified", gene name - "LysR family transcriptional regulator")	MSMEI_RS03500(gene symbol - "not specified", gene name - "LysR family transcriptional regulator", old locus tag - "MSMEI_0691")		RER_RS03445(gene symbol - "not specified", gene name - "putative LysR family transcriptional regulator", old locus tag - "RER_02990")	RHA1_RS02800(gene symbol - "not specified", gene name - "LysR family transcriptional regulator", old locus tag - "RHA1_ro00574")	HMPREF0724_RS05940(gene symbol - "not specified", gene name - "LysR family transcriptional regulator", old locus tag - "HMPREF0724_10225")	ROP_RS02620(gene symbol - "not specified", gene name - "LysR family transcriptional regulator", old locus tag - "ROP_05560")	GPOL_RS03155(gene symbol - "not specified", gene name - "LysR family transcriptional regulator", old locus tag - "GPOL_c06330")	NFA_RS01990(gene symbol - "not specified", gene name - "LysR family transcriptional regulator", old locus tag - "nfa3920")	BLON_RS12010(gene symbol - "not specified", gene name - "LysR family transcriptional regulator", old locus tag - "Blon_2319")		HDCHBGLK_00363(gene symbol - "cynR_1", gene name - "HTH-type transcriptional regulator CynR")	AW869_01405(gene symbol - "not specified", gene name - "nitrogen assimilation transcriptional regulator")	lmo0430(gene symbol - "not specified", gene name - "LysR family transcriptional regulator")	PHAL_RS0101800(gene symbol - "not specified", gene name - "LysR family transcriptional regulator")	ACY05_03015(gene symbol - "not specified", gene name - "transcriptional regulator")	LPA65_00880(gene symbol - "not specified", gene name - "LysR family transcriptional regulator")	O987_01030(gene symbol - "not specified", gene name - "LysR family transcriptional regulator")
	KR76_05745(gene symbol - "not specified", gene name - "putative LysR-family transcriptional regulator")	G155_03750(gene symbol - "not specified", gene name - "Cyn operon transcriptional activator")	D174_RS08490(gene symbol - "not specified", gene name - "LysR family transcriptional regulator", old locus tag - "D174_26270")	M6_RAST_1102(gene symbol - "not specified", gene name - "Chromosome initiation inhibitor")	SCNU_RS15885(gene symbol - "not specified", gene name - "hydrogen peroxide-inducible protein", old locus tag - "SCNU_16104")	MSMEG_1561(gene symbol - "not specified", gene name - "LysR family transcriptional regulator")	MSMEI_RS07735(gene symbol - "not specified", gene name - "LysR family transcriptional regulator", old locus tag - "MSMEI_1525")		RER_RS04015(gene symbol - "not specified", gene name - "putative LysR family transcriptional regulator", old locus tag - "RER_04090")	RHA1_RS03680(gene symbol - "not specified", gene name - "LysR family transcriptional regulator", old locus tag - "RHA1_ro00772")	HMPREF0724_RS10520(gene symbol - "not specified", gene name - "LysR family transcriptional regulator", old locus tag - "HMPREF0724_13692")	ROP_RS06300(gene symbol - "not specified", gene name - "LysR family transcriptional regulator", old locus tag - "ROP_12710")	GPOL_RS06910(gene symbol - "not specified", gene name - "LysR family transcriptional regulator", old locus tag - "GPOL_c13870")	NFA_RS07275(gene symbol - "not specified", gene name - "hypothetical protein", old locus tag - "nfa14310")			HDCHBGLK_00391(gene symbol - "cysL_1", gene name - "HTH-type transcriptional regulator CysL")	AW869_03570(gene symbol - "not specified", gene name - "LysR family transcriptional regulator")	lmo0488(gene symbol - "not specified", gene name - "LysR family transcriptional regulator")	PHAL_RS0103165(gene symbol - "not specified", gene name - "LysR family transcriptional regulator")	ACY05_03200(gene symbol - "not specified", gene name - "D-alanyl-D-alanine endopeptidase")	LPA65_03820(gene symbol - "not specified", gene name - "LysR family transcriptional regulator")	O987_01050(gene symbol - "not specified", gene name - "LysR family transcriptional regulator")
	KR76_05805(gene symbol - "not specified", gene name - "transcriptional regulator, LysR family")	G155_05765(gene symbol - "not specified", gene name - "transcriptional regulator, LysR family")	D174_RS08885(gene symbol - "not specified", gene name - "hypothetical protein", old locus tag - "D174_09060")	M6_RAST_1137(gene symbol - "not specified", gene name - "Chromosome initiation inhibitor")	SCNU_RS17480(gene symbol - "not specified", gene name - "LysR family transcriptional regulator", old locus tag - "SCNU_17742")	MSMEG_1895(gene symbol - "not specified", gene name - "HTH-type transcriptional regulator AlsR")	MSMEI_RS09370(gene symbol - "not specified", gene name - "LysR family transcriptional regulator", old locus tag - "MSMEI_1855")		RER_RS09990(gene symbol - "not specified", gene name - "LysR family transcriptional regulator", old locus tag - "RER_16110")	RHA1_RS03700(gene symbol - "not specified", gene name - "LysR family transcriptional regulator", old locus tag - "RHA1_ro00776")	HMPREF0724_RS10525(gene symbol - "not specified", gene name - "LysR family transcriptional regulator", old locus tag - "HMPREF0724_13693")	ROP_RS07625(gene symbol - "not specified", gene name - "LysR family transcriptional regulator", old locus tag - "ROP_15400")	GPOL_RS07050(gene symbol - "not specified", gene name - "LysR family transcriptional regulator", old locus tag - "GPOL_c14130")	NFA_RS09545(gene symbol - "not specified", gene name - "LysR family transcriptional regulator", old locus tag - "nfa18920")			HDCHBGLK_00422(gene symbol - "gltR", gene name - "HTH-type transcriptional regulator GltR")	AW869_03595(gene symbol - "not specified", gene name - "LysR family transcriptional regulator")	lmo0492(gene symbol - "not specified", gene name - "LysR family transcriptional regulator")	PHAL_RS0103175(gene symbol - "not specified", gene name - "LysR family transcriptional regulator")	ACY05_03665(gene symbol - "not specified", gene name - "LysR family transcriptional regulator")	LPA65_04510(gene symbol - "not specified", gene name - "LysR family transcriptional regulator")	O987_01290(gene symbol - "not specified", gene name - "LysR family transcriptional regulator")
	KR76_06150(gene symbol - "not specified", gene name - "Aromatic hydrocarbon utilization transcriptional regulator CatR (LysR family)")	G155_08335(gene symbol - "not specified", gene name - "transcriptional regulator, LysR family")	D174_RS13980(gene symbol - "not specified", gene name - "hypothetical protein", old locus tag - "D174_14240")	M6_RAST_1548(gene symbol - "not specified", gene name - "LysR family regulatory protein CidR")	SCNU_RS19090(gene symbol - "not specified", gene name - "LysR family transcriptional regulator", old locus tag - "SCNU_19375")	MSMEG_1902(gene symbol - "not specified", gene name - "transcriptional regulator")	MSMEI_RS09405(gene symbol - "not specified", gene name - "transcriptional regulator", old locus tag - "MSMEI_1862")		RER_RS11775(gene symbol - "not specified", gene name - "putative LysR family transcriptional regulator", old locus tag - "RER_19690")	RHA1_RS03845(gene symbol - "not specified", gene name - "LysR family transcriptional regulator", old locus tag - "RHA1_ro00807")	HMPREF0724_RS11740(gene symbol - "not specified", gene name - "hypothetical protein", old locus tag - "HMPREF0724_12216")	ROP_RS09945(gene symbol - "not specified", gene name - "LysR family transcriptional regulator", old locus tag - "ROP_20000")	GPOL_RS07820(gene symbol - "not specified", gene name - "LysR family transcriptional regulator", old locus tag - "GPOL_c15670")	NFA_RS10815(gene symbol - "not specified", gene name - "transcriptional regulator", old locus tag - "nfa21520")			HDCHBGLK_00435(gene symbol - "gltC_1", gene name - "HTH-type transcriptional regulator GltC")	AW869_04260(gene symbol - "not specified", gene name - "transcriptional regulator")	lmo1010(gene symbol - "not specified", gene name - "LysR family transcriptional regulator")	PHAL_RS0106030(gene symbol - "not specified", gene name - "LysR family transcriptional regulator")		LPA65_04515(gene symbol - "not specified", gene name - "LysR family transcriptional regulator")	O987_02815(gene symbol - "not specified", gene name - "LysR family transcriptional regulator")
	KR76_06155(gene symbol - "not specified", gene name - "Chromosome initiation inhibitor")	G155_08490(gene symbol - "not specified", gene name - "putative LysR-family transcriptional regulator")	D174_RS14390(gene symbol - "not specified", gene name - "LysR family transcriptional regulator")	M6_RAST_2431(gene symbol - "not specified", gene name - "Chromosome initiation inhibitor")	SCNU_RS19130(gene symbol - "not specified", gene name - "LysR family transcriptional regulator", old locus tag - "SCNU_19420")	MSMEG_1909(gene symbol - "not specified", gene name - "HTH-type transcriptional regulator YnfL")	MSMEI_RS09440(gene symbol - "not specified", gene name - "LysR family transcriptional regulator", old locus tag - "MSMEI_1869")		RER_RS12355(gene symbol - "not specified", gene name - "putative LysR family transcriptional regulator", old locus tag - "RER_20850")	RHA1_RS09010(gene symbol - "not specified", gene name - "LysR family transcriptional regulator", old locus tag - "RHA1_ro01855")	HMPREF0724_RS13900(gene symbol - "not specified", gene name - "LysR family transcriptional regulator", old locus tag - "HMPREF0724_10707")	ROP_RS09950(gene symbol - "not specified", gene name - "LysR family transcriptional regulator", old locus tag - "ROP_20010")	GPOL_RS09380(gene symbol - "not specified", gene name - "transcriptional regulator", old locus tag - "GPOL_c18780")	NFA_RS13365(gene symbol - "not specified", gene name - "LysR family transcriptional regulator", old locus tag - "nfa26710")			HDCHBGLK_00840(gene symbol - "catM", gene name - "HTH-type transcriptional regulator CatM")	AW869_04485(gene symbol - "not specified", gene name - "LysR family transcriptional regulator")	lmo1735(gene symbol - "gltC", gene name - "transcription activator of glutamate synthase operon GltC")	PHAL_RS0106115(gene symbol - "cysB", gene name - "HTH-type transcriptional regulator CysB")		LPA65_04975(gene symbol - "not specified", gene name - "LysR family transcriptional regulator")	O987_03015(gene symbol - "not specified", gene name - "LysR family transcriptional regulator")
	KR76_09910(gene symbol - "not specified", gene name - "putative LysR-family transcriptional regulator")	G155_09570(gene symbol - "not specified", gene name - "LysR family transcriptional regulator YnfL")	D174_RS16400(gene symbol - "not specified", gene name - "hypothetical protein", old locus tag - "D174_16730")	M6_RAST_3607(gene symbol - "not specified", gene name - "putative transcriptional regulator")	SCNU_RS19365(gene symbol - "not specified", gene name - "LysR family transcriptional regulator", old locus tag - "SCNU_19682")	MSMEG_3260(gene symbol - "not specified", gene name - "LysR family transcriptional regulator")	MSMEI_RS16040(gene symbol - "not specified", gene name - "LysR family transcriptional regulator", old locus tag - "MSMEI_3176")		RER_RS15895(gene symbol - "not specified", gene name - "putative oxidative stress response regulatory protein OxyR", old locus tag - "RER_27880")	RHA1_RS11165(gene symbol - "not specified", gene name - "LysR family transcriptional regulator", old locus tag - "RHA1_ro02287")	HMPREF0724_RS14165(gene symbol - "not specified", gene name - "transcriptional regulator", old locus tag - "HMPREF0724_10761")	ROP_RS12980(gene symbol - "not specified", gene name - "hypothetical protein", old locus tag - "ROP_26110")	GPOL_RS10640(gene symbol - "not specified", gene name - "hydrogen peroxide-inducible protein", old locus tag - "GPOL_c21260")	NFA_RS15170(gene symbol - "not specified", gene name - "transcriptional regulator", old locus tag - "nfa30380")			HDCHBGLK_00932(gene symbol - "cmpR_2", gene name - "HTH-type transcriptional activator CmpR")	AW869_06200(gene symbol - "not specified", gene name - "LysR family transcriptional regulator")	lmo2146(gene symbol - "not specified", gene name - "LysR family transcriptional regulator")	PHAL_RS0107005(gene symbol - "not specified", gene name - "LysR family transcriptional regulator")		LPA65_05660(gene symbol - "not specified", gene name - "LysR family transcriptional regulator")	O987_06830(gene symbol - "not specified", gene name - "LysR family transcriptional regulator")
	KR76_13185(gene symbol - "not specified", gene name - "putative LysR-family transcriptional regulator")	G155_13300(gene symbol - "not specified", gene name - "LysR-family transcriptional regulator")	D174_RS17110(gene symbol - "not specified", gene name - "hypothetical protein", old locus tag - "D174_17470")	M6_RAST_3691(gene symbol - "not specified", gene name - "putative LysR-family transcriptional regulator")		MSMEG_3840(gene symbol - "not specified", gene name - "LysR family transcriptional regulator")	MSMEI_RS18880(gene symbol - "not specified", gene name - "LysR family transcriptional regulator", old locus tag - "MSMEI_3750")		RER_RS19415(gene symbol - "not specified", gene name - "putative LysR family transcriptional regulator", old locus tag - "RER_34780")	RHA1_RS11170(gene symbol - "not specified", gene name - "LysR family transcriptional regulator", old locus tag - "RHA1_ro02288")	HMPREF0724_RS14475(gene symbol - "not specified", gene name - "LysR family transcriptional regulator", old locus tag - "HMPREF0724_10824")	ROP_RS12985(gene symbol - "not specified", gene name - "LysR family transcriptional regulator", old locus tag - "ROP_26120")	GPOL_RS12240(gene symbol - "not specified", gene name - "LysR family transcriptional regulator", old locus tag - "GPOL_c24480")	NFA_RS15340(gene symbol - "not specified", gene name - "LysR family transcriptional regulator", old locus tag - "nfa30720")			HDCHBGLK_01406(gene symbol - "cynR_2", gene name - "HTH-type transcriptional regulator CynR")	AW869_10575(gene symbol - "not specified", gene name - "transcriptional regulator HdfR")	lmo2233(gene symbol - "not specified", gene name - "LysR family transcriptional regulator")	PHAL_RS0108630(gene symbol - "ilvY", gene name - "HTH-type transcriptional activator IlvY")		LPA65_06725(gene symbol - "not specified", gene name - "LysR family transcriptional regulator")	O987_07185(gene symbol - "not specified", gene name - "LysR family transcriptional regulator")
	KR76_17940(gene symbol - "not specified", gene name - "LysR-family transcriptional regulator")	G155_17415(gene symbol - "not specified", gene name - "Chromosome initiation inhibitor")	D174_RS17295(gene symbol - "not specified", gene name - "hypothetical protein", old locus tag - "D174_17655")	M6_RAST_4089(gene symbol - "not specified", gene name - "LysR-family transcriptional regulator")		MSMEG_4331(gene symbol - "not specified", gene name - "transcriptional regulator")	MSMEI_RS21230(gene symbol - "not specified", gene name - "transcriptional regulator", old locus tag - "MSMEI_4231")		RER_RS19590(gene symbol - "not specified", gene name - "putative LysR family transcriptional regulator", old locus tag - "RER_35130")	RHA1_RS14325(gene symbol - "not specified", gene name - "LysR family transcriptional regulator", old locus tag - "RHA1_ro02942")	HMPREF0724_RS14495(gene symbol - "not specified", gene name - "transcriptional regulator", old locus tag - "HMPREF0724_10828")	ROP_RS13045(gene symbol - "not specified", gene name - "LysR family transcriptional regulator", old locus tag - "ROP_26240")	GPOL_RS15225(gene symbol - "not specified", gene name - "LysR family transcriptional regulator", old locus tag - "GPOL_c30340")	NFA_RS17500(gene symbol - "not specified", gene name - "LysR family transcriptional regulator", old locus tag - "nfa35050")			HDCHBGLK_01604(gene symbol - "cmpR_3", gene name - "HTH-type transcriptional activator CmpR")	AW869_10620(gene symbol - "not specified", gene name - "transcriptional regulator")	lmo2352(gene symbol - "not specified", gene name - "LysR family transcriptional regulator")	PHAL_RS0110425(gene symbol - "not specified", gene name - "LysR family transcriptional regulator")		LPA65_07350(gene symbol - "not specified", gene name - "LysR family transcriptional regulator")	O987_07370(gene symbol - "not specified", gene name - "LysR family transcriptional regulator")
	KR76_19215(gene symbol - "not specified", gene name - "putative lysR-type transcriptional regulator")	G155_17705(gene symbol - "not specified", gene name - "putative LysR-family transcriptional regulator")	D174_RS17955(gene symbol - "not specified", gene name - "hypothetical protein", old locus tag - "D174_18325")	M6_RAST_4842(gene symbol - "not specified", gene name - "Aromatic hydrocarbon utilization transcriptional regulator CatR (LysR family)")		MSMEG_5654(gene symbol - "not specified", gene name - "LysR family transcriptional regulator")	MSMEI_RS27670(gene symbol - "not specified", gene name - "LysR family transcriptional regulator", old locus tag - "MSMEI_5504")		RER_RS24375(gene symbol - "not specified", gene name - "putative LysR family transcriptional regulator", old locus tag - "RER_44560")	RHA1_RS14740(gene symbol - "not specified", gene name - "LysR family transcriptional regulator", old locus tag - "RHA1_ro03029")	HMPREF0724_RS18560(gene symbol - "not specified", gene name - "transcriptional regulator", old locus tag - "HMPREF0724_14623")	ROP_RS13250(gene symbol - "not specified", gene name - "LysR family transcriptional regulator", old locus tag - "ROP_26660")	GPOL_RS17455(gene symbol - "not specified", gene name - "LysR family transcriptional regulator", old locus tag - "GPOL_c34820")	NFA_RS17575(gene symbol - "not specified", gene name - "LysR family transcriptional regulator", old locus tag - "nfa35200")			HDCHBGLK_01711(gene symbol - "benM", gene name - "HTH-type transcriptional regulator BenM")	AW869_10900(gene symbol - "not specified", gene name - "transcriptional regulator")		PHAL_RS0114655(gene symbol - "not specified", gene name - "hydrogen peroxide-inducible genes activator")		LPA65_07775(gene symbol - "not specified", gene name - "LysR family transcriptional regulator")	O987_07950(gene symbol - "not specified", gene name - "hypothetical protein")
	KR76_19895(gene symbol - "not specified", gene name - "putative LysR-family transcriptional regulator")	G155_18595(gene symbol - "not specified", gene name - "LysR family transcriptional regulator")	D174_RS24655(gene symbol - "not specified", gene name - "LysR family transcriptional regulator", old locus tag - "D174_25140")			MSMEG_5712(gene symbol - "not specified", gene name - "LysR family transcriptional regulator")	MSMEI_RS29990(gene symbol - "not specified", gene name - "LysR family transcriptional regulator", old locus tag - "MSMEI_5967")		RER_RS25555(gene symbol - "not specified", gene name - "putative LysR family transcriptional regulator", old locus tag - "RER_46910")	RHA1_RS14745(gene symbol - "not specified", gene name - "LysR family transcriptional regulator", old locus tag - "RHA1_ro03030")	HMPREF0724_RS19865(gene symbol - "not specified", gene name - "LysR family transcriptional regulator", old locus tag - "HMPREF0724_11277")	ROP_RS13535(gene symbol - "not specified", gene name - "LysR family transcriptional regulator", old locus tag - "ROP_27260")	GPOL_RS19090(gene symbol - "not specified", gene name - "LysR family transcriptional regulator", old locus tag - "GPOL_c38090")	NFA_RS18920(gene symbol - "not specified", gene name - "hydrogen peroxide-inducible protein", old locus tag - "nfa37880")			HDCHBGLK_01945(gene symbol - "gltC_3", gene name - "HTH-type transcriptional regulator GltC")	AW869_11590(gene symbol - "not specified", gene name - "transcriptional regulator")		PHAL_RS0115485(gene symbol - "not specified", gene name - "LysR family transcriptional regulator")		LPA65_11635(gene symbol - "not specified", gene name - "LysR family transcriptional regulator")	O987_08210(gene symbol - "not specified", gene name - "D-alanyl-D-alanine endopeptidase")
	KR76_20820(gene symbol - "not specified", gene name - "Chromosome initiation inhibitor")	G155_29735(gene symbol - "not specified", gene name - "Chromosome initiation inhibitor")				MSMEG_6125(gene symbol - "not specified", gene name - "transcriptional regulatory protein")	MSMEI_RS32705(gene symbol - "not specified", gene name - "LysR family transcriptional regulator", old locus tag - "MSMEI_6498")		RER_RS26065(gene symbol - "not specified", gene name - "hypothetical protein", old locus tag - "RER_47890")	RHA1_RS15980(gene symbol - "not specified", gene name - "LysR family transcriptional regulator", old locus tag - "RHA1_ro03297")	HMPREF0724_RS21830(gene symbol - "not specified", gene name - "LysR family transcriptional regulator", old locus tag - "HMPREF0724_12853")	ROP_RS13540(gene symbol - "not specified", gene name - "LysR family transcriptional regulator", old locus tag - "ROP_27270")	GPOL_RS19485(gene symbol - "not specified", gene name - "LysR family transcriptional regulator", old locus tag - "GPOL_c38880")	NFA_RS21245(gene symbol - "not specified", gene name - "transcriptional regulator", old locus tag - "nfa42770")			HDCHBGLK_01946(gene symbol - "hcaR", gene name - "Hca operon transcriptional activator HcaR")	AW869_15705(gene symbol - "not specified", gene name - "transcriptional regulator CynR")		PHAL_RS0115845(gene symbol - "not specified", gene name - "LysR family transcriptional regulator")		LPA65_12125(gene symbol - "not specified", gene name - "LysR family transcriptional regulator")	O987_09610(gene symbol - "not specified", gene name - "LysR family transcriptional regulator")
	KR76_21745(gene symbol - "not specified", gene name - "Chromosome initiation inhibitor")					MSMEG_6677(gene symbol - "not specified", gene name - "LysR family transcriptional regulator")	MSMEI_RS33500(gene symbol - "not specified", gene name - "LysR family transcriptional regulator", old locus tag - "MSMEI_6658")		RER_RS27290(gene symbol - "not specified", gene name - "hypothetical protein", old locus tag - "RER_50360")	RHA1_RS16235(gene symbol - "not specified", gene name - "LysR family transcriptional regulator", old locus tag - "RHA1_ro03349")	HMPREF0724_RS23185(gene symbol - "not specified", gene name - "LysR family transcriptional regulator", old locus tag - "HMPREF0724_13128")	ROP_RS14080(gene symbol - "not specified", gene name - "LysR family transcriptional regulator", old locus tag - "ROP_28390")	GPOL_RS19535(gene symbol - "not specified", gene name - "LysR family transcriptional regulator", old locus tag - "GPOL_c38970")				HDCHBGLK_02434(gene symbol - "cysL_4", gene name - "HTH-type transcriptional regulator CysL")	AW869_17965(gene symbol - "not specified", gene name - "LysR family transcriptional regulator")		PHAL_RS0117245(gene symbol - "not specified", gene name - "LysR family transcriptional regulator")		LPA65_12290(gene symbol - "not specified", gene name - "LysR family transcriptional regulator")	O987_10255(gene symbol - "not specified", gene name - "transcriptional regulator")
	KR76_25325(gene symbol - "not specified", gene name - "Transcriptional regulator, LysR family")					MSMEG_6840(gene symbol - "not specified", gene name - "LysR family transcriptional regulator")	MSMEI_RS33540(gene symbol - "not specified", gene name - "LysR family transcriptional regulator", old locus tag - "MSMEI_6666")		RER_RS27445(gene symbol - "not specified", gene name - "putative LysR family transcriptional regulator", old locus tag - "RER_50660")	RHA1_RS18400(gene symbol - "not specified", gene name - "LysR family transcriptional regulator", old locus tag - "RHA1_ro03793")		ROP_RS14105(gene symbol - "not specified", gene name - "LysR family transcriptional regulator", old locus tag - "ROP_28440")	GPOL_RS20225(gene symbol - "not specified", gene name - "LysR family transcriptional regulator", old locus tag - "GPOL_c40290")				HDCHBGLK_02857(gene symbol - "gltC_4", gene name - "HTH-type transcriptional regulator GltC")	AW869_20645(gene symbol - "cysB", gene name - "transcriptional regulator CysB")		PHAL_RS0121980(gene symbol - "not specified", gene name - "LysR family transcriptional regulator")		LPA65_12425(gene symbol - "not specified", gene name - "LysR family transcriptional regulator")	O987_10340(gene symbol - "not specified", gene name - "LysR family transcriptional regulator")
	KR76_26070(gene symbol - "not specified", gene name - "putative LysR-family transcriptional regulator")					MSMEG_6849(gene symbol - "not specified", gene name - "LysR family transcriptional regulator")			RER_RS28100(gene symbol - "not specified", gene name - "LysR family transcriptional regulator", old locus tag - "RER_51980")	RHA1_RS18505(gene symbol - "not specified", gene name - "transcriptional regulator", old locus tag - "RHA1_ro03816")		ROP_RS15235(gene symbol - "not specified", gene name - "LysR family transcriptional regulator", old locus tag - "ROP_30780")	GPOL_RS20230(gene symbol - "not specified", gene name - "LysR family transcriptional regulator", old locus tag - "GPOL_c40300")				HDCHBGLK_03288(gene symbol - "cmpR_4", gene name - "HTH-type transcriptional activator CmpR")	AW869_21010(gene symbol - "not specified", gene name - "transcriptional regulator")				LPA65_12690(gene symbol - "not specified", gene name - "LysR family transcriptional regulator")	O987_10370(gene symbol - "not specified", gene name - "DNA-binding protein")
									RER_RS28105(gene symbol - "not specified", gene name - "LysR family transcriptional regulator", old locus tag - "RER_51990")	RHA1_RS19005(gene symbol - "not specified", gene name - "LysR family transcriptional regulator", old locus tag - "RHA1_ro03915")		ROP_RS15495(gene symbol - "not specified", gene name - "LysR family transcriptional regulator", old locus tag - "ROP_31340")	GPOL_RS22825(gene symbol - "not specified", gene name - "LysR family transcriptional regulator", old locus tag - "GPOL_c45470")				HDCHBGLK_03348(gene symbol - "cmpR_5", gene name - "HTH-type transcriptional activator CmpR")	AW869_21990(gene symbol - "not specified", gene name - "LysR family transcriptional regulator")				LPA65_13430(gene symbol - "not specified", gene name - "LysR family transcriptional regulator")	O987_10485(gene symbol - "not specified", gene name - "LysR family transcriptional regulator")
									RER_RS28135(gene symbol - "not specified", gene name - "putative LysR family transcriptional regulator", old locus tag - "RER_52050")	RHA1_RS20115(gene symbol - "not specified", gene name - "LysR family transcriptional regulator", old locus tag - "RHA1_ro04136")		ROP_RS15520(gene symbol - "not specified", gene name - "LysR family transcriptional regulator", old locus tag - "ROP_31390")	GPOL_RS23530(gene symbol - "not specified", gene name - "LysR family transcriptional regulator", old locus tag - "GPOL_c46880")				HDCHBGLK_03550(gene symbol - "gltC_5", gene name - "HTH-type transcriptional regulator GltC")	AW869_22340(gene symbol - "not specified", gene name - "LysR family transcriptional regulator")				LPA65_13460(gene symbol - "not specified", gene name - "LysR family transcriptional regulator")	O987_11245(gene symbol - "not specified", gene name - "hypothetical protein")
									RER_RS30030(gene symbol - "not specified", gene name - "transcriptional regulator", old locus tag - "RER_55870")	RHA1_RS20520(gene symbol - "not specified", gene name - "LysR family transcriptional regulator", old locus tag - "RHA1_ro04220")		ROP_RS18030(gene symbol - "not specified", gene name - "LysR family transcriptional regulator", old locus tag - "ROP_36500")	GPOL_RS23555(gene symbol - "not specified", gene name - "LysR family transcriptional regulator", old locus tag - "GPOL_c46930")									LPA65_13770(gene symbol - "not specified", gene name - "LysR family transcriptional regulator")	O987_11405(gene symbol - "not specified", gene name - "LysR family transcriptional regulator")
									RER_RS30715(gene symbol - "not specified", gene name - "putative LysR family transcriptional regulator", old locus tag - "RER_57250")	RHA1_RS21150(gene symbol - "not specified", gene name - "LysR family transcriptional regulator", old locus tag - "RHA1_ro04347")		ROP_RS18645(gene symbol - "not specified", gene name - "LysR family transcriptional regulator", old locus tag - "ROP_37790")	GPOL_RS24440(gene symbol - "not specified", gene name - "LysR family transcriptional regulator", old locus tag - "GPOL_c48700")									LPA65_14925(gene symbol - "not specified", gene name - "LysR family transcriptional regulator")	O987_12060(gene symbol - "not specified", gene name - "LysR family transcriptional regulator")
									RER_RS31010(gene symbol - "not specified", gene name - "putative LysR family transcriptional regulator", old locus tag - "RER_57860")	RHA1_RS21940(gene symbol - "not specified", gene name - "transcriptional regulator", old locus tag - "RHA1_ro04502")		ROP_RS20120(gene symbol - "not specified", gene name - "LysR family transcriptional regulator", old locus tag - "ROP_40680")										LPA65_14955(gene symbol - "not specified", gene name - "LysR family transcriptional regulator")	O987_12680(gene symbol - "not specified", gene name - "hypothetical protein")
									RER_RS31170(gene symbol - "not specified", gene name - "putative LysR family transcriptional regulator", old locus tag - "RER_58170")	RHA1_RS23455(gene symbol - "not specified", gene name - "LysR family transcriptional regulator", old locus tag - "RHA1_ro04804")		ROP_RS20525(gene symbol - "not specified", gene name - "LysR family transcriptional regulator", old locus tag - "ROP_41470")										LPA65_15710(gene symbol - "not specified", gene name - "LysR family transcriptional regulator")	O987_12715(gene symbol - "not specified", gene name - "D-alanyl-D-alanine endopeptidase")
									RER_RS31650(gene symbol - "not specified", gene name - "putative LysR family transcriptional regulator", old locus tag - "RER_59140")	RHA1_RS25090(gene symbol - "not specified", gene name - "LysR family transcriptional regulator", old locus tag - "RHA1_ro05127")		ROP_RS21080(gene symbol - "not specified", gene name - "LysR family transcriptional regulator", old locus tag - "ROP_42570")											O987_13190(gene symbol - "not specified", gene name - "LysR family transcriptional regulator")
										RHA1_RS25130(gene symbol - "not specified", gene name - "LysR family transcriptional regulator", old locus tag - "RHA1_ro05136")		ROP_RS21925(gene symbol - "not specified", gene name - "transcriptional regulator", old locus tag - "ROP_44230")											O987_13410(gene symbol - "not specified", gene name - "LysR family transcriptional regulator")
										RHA1_RS25685(gene symbol - "not specified", gene name - "LysR family transcriptional regulator", old locus tag - "RHA1_ro05253")		ROP_RS22460(gene symbol - "not specified", gene name - "LysR family transcriptional regulator", old locus tag - "ROP_45300")											O987_13465(gene symbol - "not specified", gene name - "LysR family transcriptional regulator")
										RHA1_RS25740(gene symbol - "not specified", gene name - "LysR family transcriptional regulator", old locus tag - "RHA1_ro05264")		ROP_RS24300(gene symbol - "not specified", gene name - "LysR family transcriptional regulator", old locus tag - "ROP_48980")											O987_13575(gene symbol - "not specified", gene name - "LysR family transcriptional regulator")
										RHA1_RS32555(gene symbol - "not specified", gene name - "LysR family transcriptional regulator", old locus tag - "RHA1_ro06658")		ROP_RS25750(gene symbol - "not specified", gene name - "LysR family transcriptional regulator", old locus tag - "ROP_51870")											O987_14095(gene symbol - "not specified", gene name - "hypothetical protein")
										RHA1_RS33230(gene symbol - "not specified", gene name - "hydrogen peroxide-inducible protein", old locus tag - "RHA1_ro06800")		ROP_RS26275(gene symbol - "not specified", gene name - "LysR family transcriptional regulator", old locus tag - "ROP_52940")											O987_14135(gene symbol - "not specified", gene name - "D-alanyl-D-alanine endopeptidase")
										RHA1_RS42715(gene symbol - "not specified", gene name - "LysR family transcriptional regulator", old locus tag - "RHA1_ro10432")		ROP_RS26345(gene symbol - "not specified", gene name - "LysR family transcriptional regulator", old locus tag - "ROP_53090")											O987_14965(gene symbol - "not specified", gene name - "LysR family transcriptional regulator")
										RHA1_ro08473(gene symbol - "not specified", gene name - "transcriptional regulator, LysR family protein")		ROP_RS26430(gene symbol - "not specified", gene name - "LysR family transcriptional regulator", old locus tag - "ROP_53260")											O987_15095(gene symbol - "not specified", gene name - "LysR family transcriptional regulator")
										RHA1_ro08788(gene symbol - "not specified", gene name - "transcriptional regulator, LysR family protein")		ROP_RS26450(gene symbol - "not specified", gene name - "LysR family transcriptional regulator", old locus tag - "ROP_53300")											O987_15195(gene symbol - "not specified", gene name - "LysR family transcriptional regulator")
										RHA1_ro08966(gene symbol - "not specified", gene name - "transcriptional regulator, LysR family protein")		ROP_RS26505(gene symbol - "not specified", gene name - "LysR family transcriptional regulator", old locus tag - "ROP_53410")											O987_16410(gene symbol - "not specified", gene name - "D-alanyl-D-alanine endopeptidase")
												ROP_RS33260(gene symbol - "not specified", gene name - "LysR family transcriptional regulator", old locus tag - "ROP_66980")											O987_16800(gene symbol - "not specified", gene name - "LysR family transcriptional regulator")
												ROP_RS33690(gene symbol - "not specified", gene name - "hydrogen peroxide-inducible protein", old locus tag - "ROP_67850")											O987_17325(gene symbol - "not specified", gene name - "CysB family transcriptional regulator")
												ROP_RS35430(gene symbol - "not specified", gene name - "LysR family transcriptional regulator", old locus tag - "ROP_71320")											O987_17575(gene symbol - "not specified", gene name - "hypothetical protein")
												ROP_RS38205(gene symbol - "not specified", gene name - "LysR family transcriptional regulator", old locus tag - "ROP_pROB01-04880")											O987_17615(gene symbol - "not specified", gene name - "LysR family transcriptional regulator")
												ROP_RS38225(gene symbol - "not specified", gene name - "LysR family transcriptional regulator", old locus tag - "ROP_pROB01-04920")											O987_17985(gene symbol - "not specified", gene name - "D-alanyl-D-alanine endopeptidase")
																							O987_18265(gene symbol - "not specified", gene name - "LysR family transcriptional regulator")
																							O987_18385(gene symbol - "not specified", gene name - "LysR family transcriptional regulator")
																							O987_18545(gene symbol - "not specified", gene name - "LysR family transcripitonal regulator")
																							O987_18830(gene symbol - "cbl", gene name - "CysB family transcriptional regulator")
																							O987_19375(gene symbol - "not specified", gene name - "LysR family transcriptional regulator")
																							O987_19805(gene symbol - "not specified", gene name - "LysR family transcriptional regulator")
																							O987_20155(gene symbol - "not specified", gene name - "LysR family transcriptional regulator")
																							O987_20225(gene symbol - "not specified", gene name - "LysR family transcriptional regulator")
																							O987_20495(gene symbol - "not specified", gene name - "LysR family transcriptional regulator")
																							O987_21470(gene symbol - "not specified", gene name - "LysR family transcriptional regulator")
																							O987_23585(gene symbol - "not specified", gene name - "LysR family transcriptional regulator")
																							O987_24080(gene symbol - "not specified", gene name - "LysR family transcriptional regulator")
																							O987_24145(gene symbol - "not specified", gene name - "LysR family transcriptional regulator")
																							O987_24790(gene symbol - "not specified", gene name - "LysR family transcriptional regulator")
																							O987_25190(gene symbol - "not specified", gene name - "LysR family transcriptional regulator")
																							O987_26340(gene symbol - "not specified", gene name - "LysR family transcriptional regulator")
																							O987_27575(gene symbol - "not specified", gene name - "LysR family transcriptional regulator")
																							O987_27610(gene symbol - "not specified", gene name - "LysR family transcriptional regulator")
																							O987_27760(gene symbol - "not specified", gene name - "LysR family transcriptional regulator")
																							O987_27805(gene symbol - "not specified", gene name - "LysR family transcriptional regulator")
group 7	KR76_03125(gene symbol - "not specified", gene name - "Transcriptional regulator, GntR family")	G155_00605(gene symbol - "not specified", gene name - "Transcriptional regulator, GntR family")	D174_RS01615(gene symbol - "not specified", gene name - "GntR family transcriptional regulator", old locus tag - "D174_01650")	M6_RAST_0104(gene symbol - "not specified", gene name - "Transcriptional regulator, GntR family")	SCNU_RS05790(gene symbol - "not specified", gene name - "GntR family transcriptional regulator", old locus tag - "SCNU_05865")	MSMEG_0124(gene symbol - "not specified", gene name - "GntR family transcriptional regulator")	MSMEI_RS00630(gene symbol - "not specified", gene name - "GntR family transcriptional regulator", old locus tag - "MSMEI_0121")	Rv0165c(gene symbol - "mce1R", gene name - "Probable transcriptional regulatory protein Mce1R (probably GntR-family)")	RER_RS04685(gene symbol - "not specified", gene name - "GntR family transcriptional regulator", old locus tag - "RER_05370")	RHA1_RS01385(gene symbol - "not specified", gene name - "GntR family transcriptional regulator", old locus tag - "RHA1_ro00274")	HMPREF0724_RS01325(gene symbol - "not specified", gene name - "GntR family transcriptional regulator", old locus tag - "HMPREF0724_14489")	ROP_RS02290(gene symbol - "not specified", gene name - "GntR family transcriptional regulator", old locus tag - "ROP_04870")	GPOL_RS03915(gene symbol - "not specified", gene name - "GntR family transcriptional regulator", old locus tag - "GPOL_c07840")	NFA_RS10480(gene symbol - "not specified", gene name - "GntR family transcriptional regulator", old locus tag - "nfa20840")	BLON_RS03260(gene symbol - "not specified", gene name - "FadR family transcriptional regulator", old locus tag - "Blon_0642")	CPF_0306(gene symbol - "not specified", gene name - "FCD domain protein")	HDCHBGLK_00215(gene symbol - "gntR_1", gene name - "putative D-xylose utilization operon transcriptional repressor")	AW869_04890(gene symbol - "not specified", gene name - "transcriptional regulator")	lmo0649(gene symbol - "not specified", gene name - "transcriptional regulator")	PHAL_RS0100065(gene symbol - "not specified", gene name - "FadR family transcriptional regulator")			O987_00635(gene symbol - "not specified", gene name - "GntR family transcriptional regulator")
	KR76_04735(gene symbol - "not specified", gene name - "Transcriptional regulator, GntR family")	G155_02730(gene symbol - "not specified", gene name - "Transcriptional regulator, GntR family")	D174_RS03425(gene symbol - "not specified", gene name - "GntR family transcriptional regulator", old locus tag - "D174_03510")	M6_RAST_0511(gene symbol - "not specified", gene name - "Transcriptional regulator, GntR family")	SCNU_RS06660(gene symbol - "not specified", gene name - "GntR family transcriptional regulator")	MSMEG_0130(gene symbol - "not specified", gene name - "GntR family transcriptional regulator")	MSMEI_RS00655(gene symbol - "not specified", gene name - "GntR family transcriptional regulator", old locus tag - "MSMEI_0127")	Rv0494(gene symbol - "not specified", gene name - "Probable transcriptional regulatory protein (probably GntR-family)")	RER_RS06655(gene symbol - "not specified", gene name - "GntR family transcriptional regulator", old locus tag - "RER_09390")	RHA1_RS01725(gene symbol - "not specified", gene name - "GntR family transcriptional regulator", old locus tag - "RHA1_ro00346")	HMPREF0724_RS07630(gene symbol - "not specified", gene name - "GntR family transcriptional regulator", old locus tag - "HMPREF0724_11141")	ROP_RS02385(gene symbol - "not specified", gene name - "GntR family transcriptional regulator", old locus tag - "ROP_05070")	GPOL_RS04170(gene symbol - "not specified", gene name - "GntR family transcriptional regulator", old locus tag - "GPOL_c08340")	NFA_RS12340(gene symbol - "not specified", gene name - "GntR family transcriptional regulator", old locus tag - "nfa24630")		CPF_0374(gene symbol - "not specified", gene name - "transcriptional regulator, GntR family")	HDCHBGLK_00684(gene symbol - "yurK_1", gene name - "putative HTH-type transcriptional regulator YurK")	AW869_06500(gene symbol - "not specified", gene name - "transcriptional regulator")	lmo0651(gene symbol - "not specified", gene name - "transcriptional regulator")	PHAL_RS0103530(gene symbol - "not specified", gene name - "GntR family transcriptional regulator")			O987_01225(gene symbol - "not specified", gene name - "GntR family transcriptional regulator")
	KR76_07715(gene symbol - "not specified", gene name - "Transcriptional regulator, GntR family")	G155_03770(gene symbol - "not specified", gene name - "Transcriptional regulator, GntR family")	D174_RS06810(gene symbol - "not specified", gene name - "hypothetical protein", old locus tag - "D174_06950")	M6_RAST_0519(gene symbol - "not specified", gene name - "Transcriptional regulator, GntR family")	SCNU_RS10835(gene symbol - "not specified", gene name - "GntR family transcriptional regulator", old locus tag - "SCNU_10956")	MSMEG_0166(gene symbol - "not specified", gene name - "GntR family transcriptional regulator")	MSMEI_RS00835(gene symbol - "not specified", gene name - "GntR family transcriptional regulator", old locus tag - "MSMEI_0163")		RER_RS07330(gene symbol - "not specified", gene name - "GntR family transcriptional regulator", old locus tag - "RER_10730")	RHA1_RS02555(gene symbol - "not specified", gene name - "GntR family transcriptional regulator", old locus tag - "RHA1_ro00522")	HMPREF0724_RS07890(gene symbol - "not specified", gene name - "GntR family transcriptional regulator", old locus tag - "HMPREF0724_11194")	ROP_RS07045(gene symbol - "not specified", gene name - "GntR family transcriptional regulator", old locus tag - "ROP_14220")	GPOL_RS07040(gene symbol - "not specified", gene name - "GntR family transcriptional regulator", old locus tag - "GPOL_c14110")	NFA_RS13895(gene symbol - "not specified", gene name - "GntR family transcriptional regulator", old locus tag - "nfa27780")		CPF_1491(gene symbol - "not specified", gene name - "transcriptional regulator, GntR family")	HDCHBGLK_00719(gene symbol - "not specified", gene name - "hypothetical protein")	AW869_07090(gene symbol - "not specified", gene name - "transcriptional regulator")	lmo0772(gene symbol - "not specified", gene name - "transcriptional regulator")	PHAL_RS0105550(gene symbol - "not specified", gene name - "GntR family transcriptional regulator")			O987_03080(gene symbol - "not specified", gene name - "GntR family transcriptional regulator")
	KR76_08395(gene symbol - "not specified", gene name - "Transcriptional regulator, GntR family")	G155_10640(gene symbol - "not specified", gene name - "Transcriptional regulator, GntR family")	D174_RS09915(gene symbol - "not specified", gene name - "hypothetical protein", old locus tag - "D174_10125")	M6_RAST_0549(gene symbol - "not specified", gene name - "Transcriptional regulator, GntR family")	SCNU_RS11820(gene symbol - "not specified", gene name - "GntR family transcriptional regulator", old locus tag - "SCNU_11965")	MSMEG_0179(gene symbol - "not specified", gene name - "GntR family transcriptional regulator")	MSMEI_RS00900(gene symbol - "not specified", gene name - "GntR family transcriptional regulator", old locus tag - "MSMEI_0175")		RER_RS09660(gene symbol - "not specified", gene name - "GntR family transcriptional regulator", old locus tag - "RER_15460")	RHA1_RS02640(gene symbol - "not specified", gene name - "GntR family transcriptional regulator", old locus tag - "RHA1_ro00540")	HMPREF0724_RS10820(gene symbol - "not specified", gene name - "GntR family transcriptional regulator", old locus tag - "HMPREF0724_13629")	ROP_RS07405(gene symbol - "not specified", gene name - "GntR family transcriptional regulator", old locus tag - "ROP_14960")	GPOL_RS14525(gene symbol - "not specified", gene name - "GntR family transcriptional regulator", old locus tag - "GPOL_c28970")	NFA_RS16150(gene symbol - "not specified", gene name - "GntR family transcriptional regulator", old locus tag - "nfa32340")			HDCHBGLK_01442(gene symbol - "rspR_1", gene name - "HTH-type transcriptional repressor RspR")	AW869_07745(gene symbol - "not specified", gene name - "transcriptional regulator NanR")	lmo0948(gene symbol - "not specified", gene name - "transcriptional regulator")	PHAL_RS0110025(gene symbol - "pdhR", gene name - "pyruvate dehydrogenase complex transcriptional repressor PdhR")			O987_04000(gene symbol - "not specified", gene name - "GntR family transcriptional regulator")
	KR76_13690(gene symbol - "not specified", gene name - "Transcriptional regulator, GntR family")	G155_10700(gene symbol - "not specified", gene name - "regulatory protein GntR, HTH")	D174_RS11145(gene symbol - "not specified", gene name - "GntR family transcriptional regulator", old locus tag - "D174_11365")	M6_RAST_0768(gene symbol - "not specified", gene name - "Transcriptional regulator, GntR family")	SCNU_RS11865(gene symbol - "not specified", gene name - "GntR family transcriptional regulator", old locus tag - "SCNU_12010")	MSMEG_0480(gene symbol - "not specified", gene name - "GntR family transcriptional regulator")	MSMEI_RS02365(gene symbol - "not specified", gene name - "GntR family transcriptional regulator", old locus tag - "MSMEI_0467")		RER_RS09705(gene symbol - "not specified", gene name - "putative GntR family transcriptional regulator", old locus tag - "RER_15550")	RHA1_RS02900(gene symbol - "not specified", gene name - "GntR family transcriptional regulator", old locus tag - "RHA1_ro00596")	HMPREF0724_RS13395(gene symbol - "not specified", gene name - "GntR family transcriptional regulator", old locus tag - "HMPREF0724_12678")	ROP_RS09200(gene symbol - "not specified", gene name - "GntR family transcriptional regulator", old locus tag - "ROP_18500")	GPOL_RS16665(gene symbol - "not specified", gene name - "GntR family transcriptional regulator", old locus tag - "GPOL_c33210")	NFA_RS16890(gene symbol - "not specified", gene name - "GntR family transcriptional regulator", old locus tag - "nfa33840")			HDCHBGLK_01738(gene symbol - "mcbR", gene name - "HTH-type transcriptional regulator McbR")	AW869_09745(gene symbol - "not specified", gene name - "transcriptional regulator")		PHAL_RS0114980(gene symbol - "not specified", gene name - "GntR family transcriptional regulator")			O987_05255(gene symbol - "not specified", gene name - "transcriptional regulator")
	KR76_13725(gene symbol - "not specified", gene name - "Transcriptional regulator, GntR family")	G155_12245(gene symbol - "not specified", gene name - "Transcriptional regulator, GntR family, in hypothetical Actinobacterial gene cluster")	D174_RS13705(gene symbol - "not specified", gene name - "GntR family transcriptional regulator", old locus tag - "D174_13960")	M6_RAST_0828(gene symbol - "not specified", gene name - "Transcriptional regulator, GntR family")	SCNU_RS14565(gene symbol - "not specified", gene name - "GntR family transcriptional regulator", old locus tag - "SCNU_14766")	MSMEG_0535(gene symbol - "not specified", gene name - "GntR family transcriptional regulator")	MSMEI_RS02645(gene symbol - "not specified", gene name - "GntR family transcriptional regulator", old locus tag - "MSMEI_0520")		RER_RS12950(gene symbol - "not specified", gene name - "putative GntR family transcriptional regulator", old locus tag - "RER_22040")	RHA1_RS03205(gene symbol - "not specified", gene name - "GntR family transcriptional regulator", old locus tag - "RHA1_ro00665")	HMPREF0724_RS13405(gene symbol - "not specified", gene name - "GntR family transcriptional regulator", old locus tag - "HMPREF0724_12680")	ROP_RS11550(gene symbol - "not specified", gene name - "GntR family transcriptional regulator", old locus tag - "ROP_23220")	GPOL_RS17880(gene symbol - "not specified", gene name - "GntR family transcriptional regulator", old locus tag - "GPOL_c35670")	NFA_RS22165(gene symbol - "not specified", gene name - "transcriptional regulator", old locus tag - "nfa44700")			HDCHBGLK_02925(gene symbol - "rspR_2", gene name - "HTH-type transcriptional repressor RspR")	AW869_10540(gene symbol - "not specified", gene name - "GntR family transcriptional regulator")		PHAL_RS0122380(gene symbol - "not specified", gene name - "FadR family transcriptional regulator")			O987_07250(gene symbol - "not specified", gene name - "GntR family transcriptional regulator")
	KR76_13750(gene symbol - "not specified", gene name - "Transcriptional regulator, GntR family")	G155_13175(gene symbol - "not specified", gene name - "Transcriptional regulator, GntR family")	D174_RS14960(gene symbol - "not specified", gene name - "GntR family transcriptional regulator", old locus tag - "D174_15245")	M6_RAST_1235(gene symbol - "not specified", gene name - "putative transcription regulator")	SCNU_RS17060(gene symbol - "not specified", gene name - "GntR family transcriptional regulator", old locus tag - "SCNU_17325")	MSMEG_0596(gene symbol - "not specified", gene name - "GntR family transcriptional regulator")	MSMEI_RS02945(gene symbol - "not specified", gene name - "GntR family transcriptional regulator", old locus tag - "MSMEI_0580")		RER_RS13105(gene symbol - "not specified", gene name - "putative GntR family transcriptional regulator", old locus tag - "RER_22340")	RHA1_RS08825(gene symbol - "not specified", gene name - "GntR family transcriptional regulator", old locus tag - "RHA1_ro01819")	HMPREF0724_RS13630(gene symbol - "not specified", gene name - "GntR family transcriptional regulator", old locus tag - "HMPREF0724_12724")	ROP_RS12025(gene symbol - "not specified", gene name - "GntR family transcriptional regulator", old locus tag - "ROP_24170")	GPOL_RS18160(gene symbol - "not specified", gene name - "GntR family transcriptional regulator", old locus tag - "GPOL_c36220")	NFA_RS22635(gene symbol - "not specified", gene name - "GntR family transcriptional regulator", old locus tag - "nfa45640")			HDCHBGLK_03267(gene symbol - "gntR_2", gene name - "putative D-xylose utilization operon transcriptional repressor")	AW869_13540(gene symbol - "not specified", gene name - "transcriptional regulator")					O987_08280(gene symbol - "not specified", gene name - "GntR family transcriptional regulator")
	KR76_17245(gene symbol - "not specified", gene name - "Transcriptional regulator, GntR family")	G155_14705(gene symbol - "not specified", gene name - "Transcriptional regulator, GntR family")	D174_RS15260(gene symbol - "not specified", gene name - "hypothetical protein", old locus tag - "D174_15550")	M6_RAST_1413(gene symbol - "not specified", gene name - "Lactate-responsive regulator LldR in Actinobacteria, GntR family")	SCNU_RS17510(gene symbol - "not specified", gene name - "GntR family transcriptional regulator", old locus tag - "SCNU_17772")	MSMEG_0874(gene symbol - "not specified", gene name - "GntR family transcriptional regulator")	MSMEI_RS04330(gene symbol - "not specified", gene name - "GntR family transcriptional regulator", old locus tag - "MSMEI_0854")		RER_RS20230(gene symbol - "not specified", gene name - "GntR family transcriptional regulator", old locus tag - "RER_36420")	RHA1_RS10235(gene symbol - "not specified", gene name - "GntR family transcriptional regulator")	HMPREF0724_RS14455(gene symbol - "not specified", gene name - "GntR family transcriptional regulator", old locus tag - "HMPREF0724_10820")	ROP_RS12035(gene symbol - "not specified", gene name - "hypothetical protein")	GPOL_RS21000(gene symbol - "not specified", gene name - "GntR family transcriptional regulator", old locus tag - "GPOL_c41840")	NFA_RS24015(gene symbol - "not specified", gene name - "GntR family transcriptional regulator", old locus tag - "nfa48430")				AW869_14535(gene symbol - "pdhR", gene name - "transcriptional regulator PdhR")					O987_09415(gene symbol - "not specified", gene name - "GntR family transcriptional regulator")
	KR76_22180(gene symbol - "not specified", gene name - "regulatory protein GntR, HTH")	G155_16975(gene symbol - "not specified", gene name - "Transcriptional regulator, GntR family, in hypothetical Actinobacterial gene cluster")	D174_RS16330(gene symbol - "not specified", gene name - "hypothetical protein", old locus tag - "D174_16655")	M6_RAST_1995(gene symbol - "not specified", gene name - "Transcriptional regulator, GntR family")		MSMEG_0895(gene symbol - "not specified", gene name - "GntR family transcriptional regulator")	MSMEI_RS04435(gene symbol - "not specified", gene name - "GntR family transcriptional regulator", old locus tag - "MSMEI_0874")		RER_RS22600(gene symbol - "not specified", gene name - "putative GntR family transcriptional regulator", old locus tag - "RER_41010")	RHA1_RS10400(gene symbol - "not specified", gene name - "GntR family transcriptional regulator", old locus tag - "RHA1_ro02131")	HMPREF0724_RS16155(gene symbol - "not specified", gene name - "GntR family transcriptional regulator", old locus tag - "HMPREF0724_14906")	ROP_RS13230(gene symbol - "not specified", gene name - "GntR family transcriptional regulator", old locus tag - "ROP_26620")	GPOL_RS22125(gene symbol - "not specified", gene name - "GntR family transcriptional regulator", old locus tag - "GPOL_c44090")	NFA_RS26095(gene symbol - "not specified", gene name - "GntR family transcriptional regulator", old locus tag - "nfa52590")				AW869_21605(gene symbol - "not specified", gene name - "colanic acid/biofilm transcriptional regulator")					O987_15035(gene symbol - "not specified", gene name - "GntR family transcriptional regulator")
	KR76_24315(gene symbol - "not specified", gene name - "Transcriptional regulator, GntR family")	G155_17380(gene symbol - "not specified", gene name - "Lactate-responsive regulator LldR in Actinobacteria, GntR family")	D174_RS16465(gene symbol - "not specified", gene name - "hypothetical protein", old locus tag - "D174_16805")	M6_RAST_2623(gene symbol - "not specified", gene name - "Transcriptional regulator, GntR family")		MSMEG_1117(gene symbol - "not specified", gene name - "transcriptional regulator")	MSMEI_RS05525(gene symbol - "not specified", gene name - "transcriptional regulator", old locus tag - "MSMEI_1085")		RER_RS25860(gene symbol - "not specified", gene name - "putative GntR family transcriptional regulator", old locus tag - "RER_47510")	RHA1_RS12705(gene symbol - "not specified", gene name - "GntR family transcriptional regulator", old locus tag - "RHA1_ro02597")	HMPREF0724_RS18775(gene symbol - "not specified", gene name - "GntR family transcriptional regulator", old locus tag - "HMPREF0724_14667")	ROP_RS13990(gene symbol - "not specified", gene name - "GntR family transcriptional regulator", old locus tag - "ROP_28200")	GPOL_RS22435(gene symbol - "not specified", gene name - "GntR family transcriptional regulator", old locus tag - "GPOL_c44690")					AW869_22065(gene symbol - "not specified", gene name - "GntR family transcriptional regulator")					O987_15110(gene symbol - "not specified", gene name - "GntR family transcriptional regulator")
	KR76_25305(gene symbol - "not specified", gene name - "Transcriptional regulator, GntR family")	G155_19915(gene symbol - "not specified", gene name - "Transcriptional regulator, GntR family")	D174_RS16505(gene symbol - "not specified", gene name - "hypothetical protein", old locus tag - "D174_16845")	M6_RAST_2884(gene symbol - "not specified", gene name - "Transcriptional regulator, GntR family")		MSMEG_1317(gene symbol - "not specified", gene name - "transcriptional regulator")	MSMEI_RS06520(gene symbol - "not specified", gene name - "transcriptional regulator", old locus tag - "MSMEI_1280")		RER_RS26735(gene symbol - "not specified", gene name - "putative GntR family transcriptional regulator", old locus tag - "RER_49240")	RHA1_RS14065(gene symbol - "not specified", gene name - "GntR family transcriptional regulator", old locus tag - "RHA1_ro02888")	HMPREF0724_RS18900(gene symbol - "not specified", gene name - "GntR family transcriptional regulator", old locus tag - "HMPREF0724_14695")	ROP_RS14010(gene symbol - "not specified", gene name - "GntR family transcriptional regulator", old locus tag - "ROP_28240")	GPOL_RS22660(gene symbol - "not specified", gene name - "GntR family transcriptional regulator", old locus tag - "GPOL_c45140")										O987_15115(gene symbol - "not specified", gene name - "GntR family transcriptional regulator")
	KR76_25420(gene symbol - "not specified", gene name - "Transcriptional regulator, GntR family")	G155_20120(gene symbol - "not specified", gene name - "Transcriptional regulator, GntR family")	D174_RS18155(gene symbol - "not specified", gene name - "transcriptional regulator", old locus tag - "D174_18525")	M6_RAST_3363(gene symbol - "not specified", gene name - "Transcriptional regulator, GntR family, in hypothetical Actinobacterial gene cluster")		MSMEG_1995(gene symbol - "not specified", gene name - "transcriptional regulator MdcY family protein")	MSMEI_RS09860(gene symbol - "not specified", gene name - "GntR family transcriptional regulator", old locus tag - "MSMEI_1951")		RER_RS28455(gene symbol - "not specified", gene name - "putative GntR family transcriptional regulator", old locus tag - "RER_52690")	RHA1_RS14170(gene symbol - "not specified", gene name - "GntR family transcriptional regulator", old locus tag - "RHA1_ro02909")	HMPREF0724_RS19345(gene symbol - "not specified", gene name - "GntR family transcriptional regulator", old locus tag - "HMPREF0724_14612")	ROP_RS14020(gene symbol - "not specified", gene name - "GntR family transcriptional regulator", old locus tag - "ROP_28260")	GPOL_RS23455(gene symbol - "not specified", gene name - "GntR family transcriptional regulator", old locus tag - "GPOL_c46730")										O987_17465(gene symbol - "not specified", gene name - "hypothetical protein")
		G155_21410(gene symbol - "not specified", gene name - "Transcriptional regulator, GntR family")	D174_RS19940(gene symbol - "not specified", gene name - "GntR family transcriptional regulator", old locus tag - "D174_20335")	M6_RAST_3552(gene symbol - "not specified", gene name - "Transcriptional regulator, GntR family")		MSMEG_2009(gene symbol - "not specified", gene name - "GntR family transcriptional regulator")	MSMEI_RS09925(gene symbol - "not specified", gene name - "GntR family transcriptional regulator", old locus tag - "MSMEI_1963")		RER_RS29260(gene symbol - "not specified", gene name - "putative GntR family transcriptional regulator", old locus tag - "RER_54330")	RHA1_RS14305(gene symbol - "not specified", gene name - "GntR family transcriptional regulator", old locus tag - "RHA1_ro02938")	HMPREF0724_RS22060(gene symbol - "not specified", gene name - "GntR family transcriptional regulator", old locus tag - "HMPREF0724_12898")	ROP_RS14290(gene symbol - "not specified", gene name - "GntR family transcriptional regulator")	GPOL_RS24035(gene symbol - "not specified", gene name - "GntR family transcriptional regulator", old locus tag - "GPOL_c47900")										O987_17755(gene symbol - "not specified", gene name - "GntR family transcriptional regulator")
		G155_22580(gene symbol - "not specified", gene name - "Lactate-responsive regulator LldR in Actinobacteria, GntR family")	D174_RS20795(gene symbol - "not specified", gene name - "GntR family transcriptional regulator", old locus tag - "D174_21225")	M6_RAST_4374(gene symbol - "not specified", gene name - "Transcriptional regulator, GntR family")		MSMEG_2173(gene symbol - "not specified", gene name - "GntR family transcriptional regulator")	MSMEI_RS10710(gene symbol - "not specified", gene name - "GntR family transcriptional regulator", old locus tag - "MSMEI_2120")		RER_RS29470(gene symbol - "not specified", gene name - "GntR family transcriptional regulator", old locus tag - "RER_54760")	RHA1_RS14345(gene symbol - "not specified", gene name - "GntR family transcriptional regulator", old locus tag - "RHA1_ro02946")	HMPREF0724_RS22105(gene symbol - "not specified", gene name - "GntR family transcriptional regulator", old locus tag - "HMPREF0724_12907")	ROP_RS14645(gene symbol - "not specified", gene name - "GntR family transcriptional regulator", old locus tag - "ROP_29570")	GPOL_RS24275(gene symbol - "not specified", gene name - "GntR family transcriptional regulator", old locus tag - "GPOL_c48370")										O987_20080(gene symbol - "not specified", gene name - "GntR family transcriptional regulator")
		G155_27870(gene symbol - "not specified", gene name - "Transcriptional regulator, GntR family")	D174_RS22915(gene symbol - "not specified", gene name - "GntR family transcriptional regulator", old locus tag - "D174_23385")	M6_RAST_4660(gene symbol - "not specified", gene name - "Transcriptional regulator, GntR family")		MSMEG_2209(gene symbol - "not specified", gene name - "GntR family transcriptional regulator")	MSMEI_RS10890(gene symbol - "not specified", gene name - "GntR family transcriptional regulator", old locus tag - "MSMEI_2157")		RER_RS29600(gene symbol - "not specified", gene name - "GntR family transcriptional regulator", old locus tag - "RER_55020")	RHA1_RS14675(gene symbol - "not specified", gene name - "GntR family transcriptional regulator", old locus tag - "RHA1_ro03016")	HMPREF0724_RS23545(gene symbol - "not specified", gene name - "GntR family transcriptional regulator", old locus tag - "HMPREF0724_13202")	ROP_RS16135(gene symbol - "not specified", gene name - "GntR family transcriptional regulator", old locus tag - "ROP_32700")	GPOL_RS26095(gene symbol - "not specified", gene name - "hypothetical protein", old locus tag - "GPOL_c25120")										O987_21650(gene symbol - "not specified", gene name - "GntR family transcriptional regulator")
						MSMEG_2221(gene symbol - "not specified", gene name - "hypothetical protein")	MSMEI_RS12070(gene symbol - "not specified", gene name - "GntR family transcriptional regulator", old locus tag - "MSMEI_2392")		RER_RS29645(gene symbol - "not specified", gene name - "GntR family transcriptional regulator", old locus tag - "RER_55100")	RHA1_RS14750(gene symbol - "not specified", gene name - "GntR family transcriptional regulator", old locus tag - "RHA1_ro03031")		ROP_RS16140(gene symbol - "not specified", gene name - "GntR family transcriptional regulator", old locus tag - "ROP_32710")											O987_22575(gene symbol - "not specified", gene name - "GntR family transcriptional regulator")
						MSMEG_2453(gene symbol - "not specified", gene name - "GntR family transcriptional regulator")	MSMEI_RS12245(gene symbol - "not specified", gene name - "GntR family transcriptional regulator", old locus tag - "MSMEI_2429")		RER_RS30135(gene symbol - "not specified", gene name - "putative GntR family transcriptional regulator", old locus tag - "RER_56090")	RHA1_RS15685(gene symbol - "not specified", gene name - "GntR family transcriptional regulator", old locus tag - "RHA1_ro03232")		ROP_RS16365(gene symbol - "not specified", gene name - "GntR family transcriptional regulator", old locus tag - "ROP_33160")											O987_23570(gene symbol - "not specified", gene name - "GntR family transcriptional regulator")
						MSMEG_2489(gene symbol - "not specified", gene name - "GntR family transcriptional regulator")	MSMEI_RS12455(gene symbol - "not specified", gene name - "GntR family transcriptional regulator", old locus tag - "MSMEI_2471")		RER_RS30280(gene symbol - "not specified", gene name - "GntR family transcriptional regulator", old locus tag - "RER_56370")	RHA1_RS15695(gene symbol - "not specified", gene name - "GntR family transcriptional regulator", old locus tag - "RHA1_ro03234")		ROP_RS17015(gene symbol - "not specified", gene name - "GntR family transcriptional regulator", old locus tag - "ROP_34460")											O987_24990(gene symbol - "not specified", gene name - "GntR family transcriptional regulator")
						MSMEG_2531(gene symbol - "not specified", gene name - "GntR family transcriptional regulator")	MSMEI_RS12790(gene symbol - "not specified", gene name - "GntR family transcriptional regulator", old locus tag - "MSMEI_2537")		RER_RS32070(gene symbol - "not specified", gene name - "putative GntR family transcriptional regulator", old locus tag - "RER_60000")	RHA1_RS16885(gene symbol - "not specified", gene name - "GntR family transcriptional regulator", old locus tag - "RHA1_ro03477")		ROP_RS18335(gene symbol - "not specified", gene name - "GntR family transcriptional regulator", old locus tag - "ROP_37150")											O987_26490(gene symbol - "not specified", gene name - "hypothetical protein")
						MSMEG_2599(gene symbol - "not specified", gene name - "GntR family transcriptional regulator")	MSMEI_RS12820(gene symbol - "not specified", gene name - "GntR family transcriptional regulator", old locus tag - "MSMEI_2543")			RHA1_RS16890(gene symbol - "not specified", gene name - "GntR family transcriptional regulator", old locus tag - "RHA1_ro03478")		ROP_RS21240(gene symbol - "not specified", gene name - "GntR family transcriptional regulator", old locus tag - "ROP_42840")
						MSMEG_2605(gene symbol - "not specified", gene name - "GntR family transcriptional regulator")	MSMEI_RS13735(gene symbol - "not specified", gene name - "GntR family transcriptional regulator", old locus tag - "MSMEI_2725")			RHA1_RS17585(gene symbol - "not specified", gene name - "GntR family transcriptional regulator", old locus tag - "RHA1_ro03625")		ROP_RS21665(gene symbol - "not specified", gene name - "GntR family transcriptional regulator", old locus tag - "ROP_43710")
						MSMEG_2794(gene symbol - "not specified", gene name - "GntR family transcriptional regulator")	MSMEI_RS14320(gene symbol - "not specified", gene name - "GntR family transcriptional regulator", old locus tag - "MSMEI_2837")			RHA1_RS18650(gene symbol - "not specified", gene name - "GntR family transcriptional regulator", old locus tag - "RHA1_ro03845")		ROP_RS21980(gene symbol - "not specified", gene name - "GntR family transcriptional regulator", old locus tag - "ROP_44340")
						MSMEG_2910(gene symbol - "not specified", gene name - "GntR family transcriptional regulator")	MSMEI_RS16470(gene symbol - "not specified", gene name - "GntR family transcriptional regulator", old locus tag - "MSMEI_3265")			RHA1_RS18705(gene symbol - "not specified", gene name - "GntR family transcriptional regulator", old locus tag - "RHA1_ro03856")		ROP_RS22270(gene symbol - "not specified", gene name - "GntR family transcriptional regulator", old locus tag - "ROP_44920")
						MSMEG_3345(gene symbol - "not specified", gene name - "GntR family transcriptional regulator")	MSMEI_RS18790(gene symbol - "not specified", gene name - "GntR family transcriptional regulator", old locus tag - "MSMEI_3732")			RHA1_RS20910(gene symbol - "not specified", gene name - "GntR family transcriptional regulator", old locus tag - "RHA1_ro04299")		ROP_RS22710(gene symbol - "not specified", gene name - "GntR family transcriptional regulator", old locus tag - "ROP_45790")
						MSMEG_3822(gene symbol - "not specified", gene name - "GntR family transcriptional regulator")	MSMEI_RS19550(gene symbol - "not specified", gene name - "GntR family transcriptional regulator", old locus tag - "MSMEI_3887")			RHA1_RS21310(gene symbol - "not specified", gene name - "GntR family transcriptional regulator", old locus tag - "RHA1_ro04379")		ROP_RS25425(gene symbol - "not specified", gene name - "GntR family transcriptional regulator", old locus tag - "ROP_51190")
						MSMEG_3980(gene symbol - "not specified", gene name - "GntR family transcriptional regulator")	MSMEI_RS19840(gene symbol - "not specified", gene name - "GntR family transcriptional regulator", old locus tag - "MSMEI_3947")			RHA1_RS21700(gene symbol - "not specified", gene name - "GntR family transcriptional regulator", old locus tag - "RHA1_ro04454")		ROP_RS25890(gene symbol - "not specified", gene name - "GntR family transcriptional regulator", old locus tag - "ROP_52160")
						MSMEG_4042(gene symbol - "not specified", gene name - "GntR family transcriptional regulator")	MSMEI_RS19900(gene symbol - "not specified", gene name - "GntR family transcriptional regulator", old locus tag - "MSMEI_3959")			RHA1_RS22025(gene symbol - "not specified", gene name - "GntR family transcriptional regulator", old locus tag - "RHA1_ro04519")		ROP_RS26255(gene symbol - "not specified", gene name - "GntR family transcriptional regulator", old locus tag - "ROP_52900")
						MSMEG_4057(gene symbol - "not specified", gene name - "GntR family transcriptional regulator")	MSMEI_RS20215(gene symbol - "not specified", gene name - "GntR family transcriptional regulator", old locus tag - "MSMEI_4022")			RHA1_RS22330(gene symbol - "not specified", gene name - "GntR family transcriptional regulator", old locus tag - "RHA1_ro04579")		ROP_RS30615(gene symbol - "not specified", gene name - "GntR family transcriptional regulator", old locus tag - "ROP_61660")
						MSMEG_4121(gene symbol - "not specified", gene name - "GntR family transcriptional regulator")	MSMEI_RS25445(gene symbol - "not specified", gene name - "GntR family transcriptional regulator", old locus tag - "MSMEI_5065")			RHA1_RS24380(gene symbol - "not specified", gene name - "GntR family transcriptional regulator", old locus tag - "RHA1_ro04985")		ROP_RS31900(gene symbol - "not specified", gene name - "GntR family transcriptional regulator", old locus tag - "ROP_64240")
						MSMEG_5201(gene symbol - "not specified", gene name - "GntR family transcriptional regulator")	MSMEI_RS26285(gene symbol - "not specified", gene name - "GntR family transcriptional regulator", old locus tag - "MSMEI_5229")			RHA1_RS24740(gene symbol - "not specified", gene name - "GntR family transcriptional regulator", old locus tag - "RHA1_ro05057")		ROP_RS37380(gene symbol - "not specified", gene name - "GntR family transcriptional regulator", old locus tag - "ROP_pROB01-03080")
						MSMEG_5375(gene symbol - "not specified", gene name - "GntR family transcriptional regulator")	MSMEI_RS28050(gene symbol - "not specified", gene name - "GntR family transcriptional regulator", old locus tag - "MSMEI_5579")			RHA1_RS25280(gene symbol - "not specified", gene name - "GntR family transcriptional regulator", old locus tag - "RHA1_ro05166")		ROP_RS37445(gene symbol - "not specified", gene name - "GntR family transcriptional regulator", old locus tag - "ROP_pROB01-03210")
						MSMEG_5731(gene symbol - "not specified", gene name - "GntR family transcriptional regulator")	MSMEI_RS30845(gene symbol - "not specified", gene name - "GntR family transcriptional regulator", old locus tag - "MSMEI_6135")			RHA1_RS25635(gene symbol - "not specified", gene name - "GntR family transcriptional regulator", old locus tag - "RHA1_ro05241")		ROP_RS39200(gene symbol - "not specified", gene name - "hypothetical protein", old locus tag - "ROP_pROB02-01170")
						MSMEG_6300(gene symbol - "not specified", gene name - "GntR family transcriptional regulator")	MSMEI_RS32515(gene symbol - "not specified", gene name - "GntR family transcriptional regulator", old locus tag - "MSMEI_6461")			RHA1_RS25875(gene symbol - "not specified", gene name - "GntR family transcriptional regulator", old locus tag - "RHA1_ro05293")		ROP_RS39555(gene symbol - "not specified", gene name - "GntR family transcriptional regulator", old locus tag - "ROP_pROB02-01930")
						MSMEG_6639(gene symbol - "not specified", gene name - "GntR family transcriptional regulator")	MSMEI_RS32990(gene symbol - "not specified", gene name - "GntR family transcriptional regulator", old locus tag - "MSMEI_6556")			RHA1_RS29855(gene symbol - "not specified", gene name - "GntR family transcriptional regulator", old locus tag - "RHA1_ro06109")		ROP_RS39590(gene symbol - "not specified", gene name - "GntR family transcriptional regulator", old locus tag - "ROP_pROB02-02020")
						MSMEG_6738(gene symbol - "not specified", gene name - "transcriptional regulator YdhC")	MSMEI_RS33705(gene symbol - "not specified", gene name - "GntR family transcriptional regulator", old locus tag - "MSMEI_6699")			RHA1_RS31115(gene symbol - "not specified", gene name - "GntR family transcriptional regulator", old locus tag - "RHA1_ro06363")		ROP_RS39675(gene symbol - "not specified", gene name - "GntR family transcriptional regulator", old locus tag - "ROP_pROB02-02210")
						MSMEG_6881(gene symbol - "not specified", gene name - "GntR family transcriptional regulator")				RHA1_RS31260(gene symbol - "not specified", gene name - "GntR family transcriptional regulator", old locus tag - "RHA1_ro06393")
										RHA1_RS34520(gene symbol - "not specified", gene name - "GntR family transcriptional regulator", old locus tag - "RHA1_ro07069")
										RHA1_RS43665(gene symbol - "not specified", gene name - "GntR family transcriptional regulator", old locus tag - "RHA1_ro11186")
										RHA1_ro08791(gene symbol - "not specified", gene name - "probable transcriptional regulator, GntR family protein")
										RHA1_ro08796(gene symbol - "not specified", gene name - "probable transcriptional regulator, GntR family protein")
										RHA1_ro08849(gene symbol - "not specified", gene name - "transcriptional regulator, GntR family protein")
										RHA1_ro08853(gene symbol - "not specified", gene name - "transcriptional regulator, GntR family protein")
										RHA1_ro09027(gene symbol - "not specified", gene name - "transcriptional regulator, GntR family protein")
group 8	KR76_03590(gene symbol - "not specified", gene name - "Transmembrane efflux protein")	G155_06060(gene symbol - "not specified", gene name - "putative conserved integral membrane transport protein")	D174_RS02515(gene symbol - "not specified", gene name - "hypothetical protein", old locus tag - "D174_02580")	M6_RAST_0118(gene symbol - "not specified", gene name - "Drug resistance transporter EmrB/QacA subfamily")	SCNU_RS00280(gene symbol - "not specified", gene name - "tetracycline resistance MFS efflux pump", old locus tag - "SCNU_00270")	MSMEG_1427(gene symbol - "not specified", gene name - "transmembrane efflux protein")	MSMEI_RS07070(gene symbol - "not specified", gene name - "major facilitator transporter", old locus tag - "MSMEI_1393")	Rv0783c(gene symbol - "emrB", gene name - "Possible multidrug resistance integral membrane efflux protein EmrB")	RER_RS00505(gene symbol - "not specified", gene name - "multidrug transporter", old locus tag - "pREL1_0103")	RHA1_RS02770(gene symbol - "not specified", gene name - "MFS transporter", old locus tag - "RHA1_ro00568")	HMPREF0724_RS00945(gene symbol - "not specified", gene name - "MFS transporter")	ROP_RS03825(gene symbol - "not specified", gene name - "MFS transporter", old locus tag - "ROP_07910")	GPOL_RS02170(gene symbol - "not specified", gene name - "MFS transporter", old locus tag - "GPOL_c04370")	NFA_RS01035(gene symbol - "not specified", gene name - "MFS transporter", old locus tag - "nfa2050")	BLON_RS02300(gene symbol - "not specified", gene name - "multidrug efflux MFS transporter", old locus tag - "Blon_0445")	CPF_0096(gene symbol - "not specified", gene name - "drug resistance transporter, EmrB/QacA family")	HDCHBGLK_01435(gene symbol - "bmr3_1", gene name - "Multidrug resistance protein 3")	AW869_00605(gene symbol - "not specified", gene name - "multidrug MFS transporter")	lmo0519(gene symbol - "not specified", gene name - "multidrug resistance protein")	PHAL_RS0116410(gene symbol - "not specified", gene name - "MFS transporter")	ACY05_02105(gene symbol - "not specified", gene name - "membrane protein")	LPA65_01560(gene symbol - "not specified", gene name - "DHA2 family efflux MFS transporter permease subunit")	O987_02960(gene symbol - "not specified", gene name - "major facilitator transporter")
	KR76_04850(gene symbol - "not specified", gene name - "membrane transport protein")	G155_06445(gene symbol - "not specified", gene name - "putative transporter")	D174_RS03350(gene symbol - "not specified", gene name - "major facilitator transporter", old locus tag - "D174_03435")	M6_RAST_0381(gene symbol - "not specified", gene name - "FIG00982399: hypothetical protein")	SCNU_RS01925(gene symbol - "not specified", gene name - "DSBA oxidoreductase", old locus tag - "SCNU_01935")	MSMEG_2619(gene symbol - "not specified", gene name - "efflux protein")	MSMEI_RS12890(gene symbol - "not specified", gene name - "MFS transporter", old locus tag - "MSMEI_2557")	Rv1250(gene symbol - "not specified", gene name - "Probable drug-transport integral membrane protein")	RER_RS01140(gene symbol - "not specified", gene name - "major facilitator transporter", old locus tag - "pREL1_0242")	RHA1_RS04400(gene symbol - "not specified", gene name - "MFS transporter", old locus tag - "RHA1_ro00919")	HMPREF0724_RS01845(gene symbol - "not specified", gene name - "MFS transporter", old locus tag - "HMPREF0724_11875")	ROP_RS05215(gene symbol - "not specified", gene name - "MFS transporter", old locus tag - "ROP_10640")	GPOL_RS03370(gene symbol - "not specified", gene name - "permease", old locus tag - "GPOL_c06770")	NFA_RS04765(gene symbol - "not specified", gene name - "multidrug MFS transporter", old locus tag - "nfa9390")	BLON_RS02850(gene symbol - "not specified", gene name - "MFS transporter", old locus tag - "Blon_0564")	CPF_1448(gene symbol - "not specified", gene name - "drug resistance transporter, EmrB/QacA subfamily")	HDCHBGLK_02258(gene symbol - "bmr3_2", gene name - "Multidrug resistance protein 3")	AW869_01870(gene symbol - "not specified", gene name - "transporter")	lmo0981(gene symbol - "not specified", gene name - "transporter")			LPA65_03980(gene symbol - "not specified", gene name - "DHA2 family efflux MFS transporter permease subunit")	O987_05110(gene symbol - "not specified", gene name - "DSBA oxidoreductase")
	KR76_05850(gene symbol - "not specified", gene name - "transmembrane efflux protein")	G155_07160(gene symbol - "not specified", gene name - "Integral membrane protein")	D174_RS04450(gene symbol - "not specified", gene name - "hypothetical protein", old locus tag - "D174_04550")	M6_RAST_0775(gene symbol - "not specified", gene name - "Multidrug resistance protein B")	SCNU_RS02085(gene symbol - "not specified", gene name - "MFS transporter", old locus tag - "SCNU_02095")	MSMEG_2848(gene symbol - "not specified", gene name - "transmembrane efflux protein")	MSMEI_RS14005(gene symbol - "not specified", gene name - "MFS transporter", old locus tag - "MSMEI_2774")	Rv1410c(gene symbol - "not specified", gene name - "Aminoglycosides/tetracycline-transport integral membrane protein")	RER_RS04240(gene symbol - "not specified", gene name - "multidrug transporter", old locus tag - "RER_04550")	RHA1_RS05120(gene symbol - "not specified", gene name - "MFS transporter", old locus tag - "RHA1_ro01063")	HMPREF0724_RS05535(gene symbol - "not specified", gene name - "MFS transporter", old locus tag - "HMPREF0724_10139")	ROP_RS08075(gene symbol - "not specified", gene name - "MFS transporter", old locus tag - "ROP_16300")	GPOL_RS03930(gene symbol - "not specified", gene name - "MFS transporter", old locus tag - "GPOL_c07870")	NFA_RS05600(gene symbol - "not specified", gene name - "MFS transporter", old locus tag - "nfa11010")	BLON_RS02870(gene symbol - "not specified", gene name - "multidrug efflux MFS transporter")	CPF_1857(gene symbol - "not specified", gene name - "transporter, major facilitator family")	HDCHBGLK_02261(gene symbol - "ribZ", gene name - "Riboflavin transporter RibZ")	AW869_03370(gene symbol - "emrB", gene name - "multidrug resistance protein B")	lmo1617(gene symbol - "not specified", gene name - "multidrug transporter")			LPA65_05230(gene symbol - "not specified", gene name - "MFS transporter")	O987_13335(gene symbol - "not specified", gene name - "DSBA oxidoreductase")
	KR76_07430(gene symbol - "not specified", gene name - "integral membrane transport protein")	G155_09870(gene symbol - "not specified", gene name - "Drug resistance transporter EmrB/QacA subfamily")	D174_RS06490(gene symbol - "not specified", gene name - "hypothetical protein", old locus tag - "D174_06630")	M6_RAST_0776(gene symbol - "not specified", gene name - "membrane transport protein")	SCNU_RS02605(gene symbol - "not specified", gene name - "multidrug transporter", old locus tag - "SCNU_02627")	MSMEG_3069(gene symbol - "not specified", gene name - "aminoglycosides/tetracycline-transport integral membrane protein")	MSMEI_RS15110(gene symbol - "not specified", gene name - "MFS transporter", old locus tag - "MSMEI_2992")	Rv1706A(gene symbol - "not specified", gene name - "Conserved hypothetical protein")	RER_RS04835(gene symbol - "not specified", gene name - "transporter", old locus tag - "RER_05690")	RHA1_RS06530(gene symbol - "not specified", gene name - "major facilitator transporter", old locus tag - "RHA1_ro01348")	HMPREF0724_RS06190(gene symbol - "not specified", gene name - "MFS transporter", old locus tag - "HMPREF0724_14125")	ROP_RS08200(gene symbol - "not specified", gene name - "MFS transporter", old locus tag - "ROP_16550")	GPOL_RS05440(gene symbol - "not specified", gene name - "MFS transporter", old locus tag - "GPOL_c10870")	NFA_RS07180(gene symbol - "not specified", gene name - "transporter", old locus tag - "nfa14120")	BLON_RS02890(gene symbol - "not specified", gene name - "permease", old locus tag - "Blon_0570")		HDCHBGLK_02921(gene symbol - "bmr3_3", gene name - "Multidrug resistance protein 3")	AW869_04995(gene symbol - "emrB", gene name - "multidrug resistance protein B")	lmo2588(gene symbol - "not specified", gene name - "multidrug transporter")			LPA65_06745(gene symbol - "not specified", gene name - "MFS transporter")	O987_15405(gene symbol - "not specified", gene name - "MFS transporter")
	KR76_08045(gene symbol - "not specified", gene name - "Antiseptic resistance protein")	G155_10145(gene symbol - "not specified", gene name - "Multidrug resistance protein B")	D174_RS11200(gene symbol - "not specified", gene name - "MFS transporter", old locus tag - "D174_11420")	M6_RAST_1092(gene symbol - "not specified", gene name - "FIG00814580: hypothetical protein")	SCNU_RS02645(gene symbol - "not specified", gene name - "MFS transporter", old locus tag - "SCNU_02667")	MSMEG_3405(gene symbol - "not specified", gene name - "methylenomycin A resistance protein")	MSMEI_RS16775(gene symbol - "not specified", gene name - "methylenomycin A resistance protein", old locus tag - "MSMEI_3326")	Rv1877(gene symbol - "not specified", gene name - "Probable conserved integral membrane protein")	RER_RS07990(gene symbol - "not specified", gene name - "major facilitator transporter", old locus tag - "RER_12120")	RHA1_RS09490(gene symbol - "not specified", gene name - "major facilitator transporter", old locus tag - "RHA1_ro01949")	HMPREF0724_RS06340(gene symbol - "not specified", gene name - "MFS transporter", old locus tag - "HMPREF0724_10874")	ROP_RS10320(gene symbol - "not specified", gene name - "MFS transporter", old locus tag - "ROP_20740")	GPOL_RS06440(gene symbol - "not specified", gene name - "hypothetical protein", old locus tag - "GPOL_c12930")	NFA_RS07335(gene symbol - "not specified", gene name - "transporter", old locus tag - "nfa14430")	BLON_RS02895(gene symbol - "not specified", gene name - "permease", old locus tag - "Blon_0571")			AW869_10535(gene symbol - "not specified", gene name - "MFS transporter")	lmo2818(gene symbol - "not specified", gene name - "MFS transporter")			LPA65_07440(gene symbol - "not specified", gene name - "MFS transporter")	O987_15960(gene symbol - "not specified", gene name - "MFS transporter")
	KR76_09590(gene symbol - "not specified", gene name - "Multidrug resistance protein B")	G155_11220(gene symbol - "not specified", gene name - "Putative transmembrane efflux protein")	D174_RS12860(gene symbol - "not specified", gene name - "MFS transporter")	M6_RAST_1289(gene symbol - "not specified", gene name - "EmrB/QacA family drug resistance transporter")	SCNU_RS03875(gene symbol - "not specified", gene name - "multidrug MFS transporter", old locus tag - "SCNU_03912")	MSMEG_3563(gene symbol - "not specified", gene name - "drug transporter")	MSMEI_RS17545(gene symbol - "not specified", gene name - "MFS transporter", old locus tag - "MSMEI_3482")	Rv2333c(gene symbol - "stp", gene name - "Integral membrane drug efflux protein Stp")	RER_RS09045(gene symbol - "not specified", gene name - "putative drug resistance efflux protein", old locus tag - "RER_14220")	RHA1_RS09625(gene symbol - "not specified", gene name - "MFS transporter", old locus tag - "RHA1_ro01977")	HMPREF0724_RS09110(gene symbol - "not specified", gene name - "DSBA oxidoreductase", old locus tag - "HMPREF0724_14002")	ROP_RS13960(gene symbol - "not specified", gene name - "disulfide bond formation protein DsbA")	GPOL_RS06955(gene symbol - "not specified", gene name - "multidrug MFS transporter", old locus tag - "GPOL_c13940")	NFA_RS10760(gene symbol - "not specified", gene name - "MFS transporter", old locus tag - "nfa21410")	BLON_RS03630(gene symbol - "not specified", gene name - "MFS transporter", old locus tag - "Blon_0717")				lmo2845(gene symbol - "not specified", gene name - "MFS transporter")			LPA65_07695(gene symbol - "not specified", gene name - "MFS transporter")	O987_17970(gene symbol - "not specified", gene name - "inner membrane multidrug resistance transmembrane protein")
	KR76_10290(gene symbol - "not specified", gene name - "Multidrug resistance protein B")	G155_12305(gene symbol - "not specified", gene name - "Multidrug efflux pump P55")	D174_RS14535(gene symbol - "not specified", gene name - "hypothetical protein", old locus tag - "D174_14810")	M6_RAST_1930(gene symbol - "not specified", gene name - "Integral membrane protein")	SCNU_RS05375(gene symbol - "not specified", gene name - "hypothetical protein", old locus tag - "SCNU_05436")	MSMEG_4427(gene symbol - "not specified", gene name - "transmembrane efflux pump")	MSMEI_RS21670(gene symbol - "not specified", gene name - "major facilitator transporter", old locus tag - "MSMEI_4317")	Rv2459(gene symbol - "not specified", gene name - "Probable conserved integral membrane transport protein")	RER_RS09645(gene symbol - "not specified", gene name - "multidrug MFS transporter", old locus tag - "RER_15430")	RHA1_RS11530(gene symbol - "not specified", gene name - "MFS transporter", old locus tag - "RHA1_ro02360")	HMPREF0724_RS10650(gene symbol - "not specified", gene name - "multidrug MFS transporter", old locus tag - "HMPREF0724_13594")	ROP_RS21360(gene symbol - "not specified", gene name - "MFS transporter", old locus tag - "ROP_43090")	GPOL_RS07470(gene symbol - "not specified", gene name - "multidrug transporter", old locus tag - "GPOL_c14970")	NFA_RS11775(gene symbol - "not specified", gene name - "multidrug transporter", old locus tag - "nfa23460")	BLON_RS08495(gene symbol - "not specified", gene name - "hypothetical protein")							LPA65_12270(gene symbol - "not specified", gene name - "DHA2 family efflux MFS transporter permease subunit")	O987_22635(gene symbol - "not specified", gene name - "MFS transporter")
	KR76_10505(gene symbol - "not specified", gene name - "putative sugar transporter")	G155_13990(gene symbol - "not specified", gene name - "Multidrug efflux pump P55")	D174_RS14765(gene symbol - "not specified", gene name - "hypothetical protein", old locus tag - "D174_15045")	M6_RAST_2271(gene symbol - "not specified", gene name - "putative sugar transporter")	SCNU_RS05665(gene symbol - "not specified", gene name - "MFS transporter", old locus tag - "SCNU_05736")	MSMEG_4980(gene symbol - "not specified", gene name - "major facilitator superfamily protein")	MSMEI_RS24355(gene symbol - "not specified", gene name - "major facilitator transporter", old locus tag - "MSMEI_4853")	Rv2565(gene symbol - "not specified", gene name - "Conserved protein")	RER_RS10660(gene symbol - "not specified", gene name - "major facilitator transporter", old locus tag - "RER_17440")	RHA1_RS11850(gene symbol - "not specified", gene name - "MFS transporter", old locus tag - "RHA1_ro02424")	HMPREF0724_RS11250(gene symbol - "not specified", gene name - "transporter", old locus tag - "HMPREF0724_12109")	ROP_RS24315(gene symbol - "not specified", gene name - "MFS transporter", old locus tag - "ROP_49010")	GPOL_RS07980(gene symbol - "not specified", gene name - "MFS transporter", old locus tag - "GPOL_c15980")	NFA_RS11960(gene symbol - "not specified", gene name - "MFS transporter", old locus tag - "nfa23870")	BLON_RS08500(gene symbol - "not specified", gene name - "hypothetical protein")							LPA65_12500(gene symbol - "not specified", gene name - "MFS transporter")	O987_23095(gene symbol - "not specified", gene name - "MFS transporter")
	KR76_16545(gene symbol - "not specified", gene name - "hypothetical protein")	G155_15145(gene symbol - "not specified", gene name - "Integral membrane protein")	D174_RS15225(gene symbol - "not specified", gene name - "hypothetical protein", old locus tag - "D174_15515")	M6_RAST_2947(gene symbol - "not specified", gene name - "Probable conserved integral membrane transport protein")	SCNU_RS06980(gene symbol - "not specified", gene name - "MFS transporter", old locus tag - "SCNU_07050")	MSMEG_5046(gene symbol - "not specified", gene name - "drug transporter")	MSMEI_RS24685(gene symbol - "not specified", gene name - "MFS transporter", old locus tag - "MSMEI_4919")	Rv2846c(gene symbol - "efpA", gene name - "Possible integral membrane efflux protein EfpA")	RER_RS11645(gene symbol - "not specified", gene name - "putative drug resistance efflux protein", old locus tag - "RER_19430")	RHA1_RS21410(gene symbol - "not specified", gene name - "major facilitator transporter", old locus tag - "RHA1_ro04399")	HMPREF0724_RS12065(gene symbol - "not specified", gene name - "MFS transporter", old locus tag - "HMPREF0724_12281")	ROP_RS25545(gene symbol - "not specified", gene name - "MFS transporter", old locus tag - "ROP_51430")	GPOL_RS08890(gene symbol - "not specified", gene name - "multidrug MFS transporter", old locus tag - "GPOL_c17800")	NFA_RS12690(gene symbol - "not specified", gene name - "permease", old locus tag - "nfa25340")	BLON_RS08555(gene symbol - "not specified", gene name - "DHA2 family efflux MFS transporter permease subunit", old locus tag - "Blon_1650")							LPA65_14230(gene symbol - "not specified", gene name - "MFS transporter")
	KR76_17210(gene symbol - "not specified", gene name - "putative transmembrane transport protein")	G155_16245(gene symbol - "not specified", gene name - "Multidrug resistance protein B")	D174_RS20205(gene symbol - "not specified", gene name - "MFS transporter")	M6_RAST_3352(gene symbol - "not specified", gene name - "Multidrug efflux pump P55")	SCNU_RS11130(gene symbol - "not specified", gene name - "permease", old locus tag - "SCNU_11251")	MSMEG_5670(gene symbol - "not specified", gene name - "efflux membrane protein")	MSMEI_RS27750(gene symbol - "not specified", gene name - "major facilitator transporter", old locus tag - "MSMEI_5520")	Rv3239c(gene symbol - "not specified", gene name - "Probable conserved transmembrane transport protein")	RER_RS12050(gene symbol - "not specified", gene name - "major facilitator transporter", old locus tag - "RER_20240")	RHA1_RS23500(gene symbol - "not specified", gene name - "MFS transporter", old locus tag - "RHA1_ro04813")	HMPREF0724_RS13280(gene symbol - "not specified", gene name - "MFS transporter", old locus tag - "HMPREF0724_12655")	ROP_RS25605(gene symbol - "not specified", gene name - "MFS transporter", old locus tag - "ROP_51550")	GPOL_RS10025(gene symbol - "not specified", gene name - "multidrug transporter", old locus tag - "GPOL_c20060")	NFA_RS12770(gene symbol - "not specified", gene name - "MFS transporter", old locus tag - "nfa25500")								LPA65_14485(gene symbol - "not specified", gene name - "DHA2 family efflux MFS transporter permease subunit")
	KR76_19390(gene symbol - "not specified", gene name - "putative transmembrane efflux protein")	G155_21525(gene symbol - "not specified", gene name - "putative multidrug resistance transporter, MFS superfamily")	D174_RS22595(gene symbol - "not specified", gene name - "major facilitator transporter", old locus tag - "D174_23065")	M6_RAST_3720(gene symbol - "not specified", gene name - "Multidrug resistance transporter, MFS superfamily protein")	SCNU_RS11155(gene symbol - "not specified", gene name - "MFS transporter", old locus tag - "SCNU_11276")	MSMEG_6225(gene symbol - "not specified", gene name - "proton antiporter efflux pump")	MSMEI_RS30475(gene symbol - "not specified", gene name - "MFS transporter", old locus tag - "MSMEI_6063")	Rv3728(gene symbol - "not specified", gene name - "Probable conserved two-domain membrane protein")	RER_RS12565(gene symbol - "not specified", gene name - "putative drug resistance efflux protein", old locus tag - "RER_21270")	RHA1_RS24860(gene symbol - "not specified", gene name - "major facilitator transporter", old locus tag - "RHA1_ro05082")	HMPREF0724_RS15950(gene symbol - "not specified", gene name - "multidrug transporter", old locus tag - "HMPREF0724_14864")	ROP_RS27105(gene symbol - "not specified", gene name - "DSBA oxidoreductase", old locus tag - "ROP_54620")	GPOL_RS10205(gene symbol - "not specified", gene name - "MFS transporter", old locus tag - "GPOL_c20420")	NFA_RS14795(gene symbol - "not specified", gene name - "transporter", old locus tag - "nfa29620")								LPA65_15825(gene symbol - "not specified", gene name - "DHA2 family efflux MFS transporter permease subunit")
	KR76_20150(gene symbol - "not specified", gene name - "Transmembrane efflux protein")	G155_21890(gene symbol - "not specified", gene name - "EmrB/QacA family drug resistance transporter")	D174_RS24985(gene symbol - "not specified", gene name - "MFS transporter", old locus tag - "D174_25465")	M6_RAST_4905(gene symbol - "not specified", gene name - "putative efflux MFS permease")	SCNU_RS11320(gene symbol - "not specified", gene name - "multidrug MFS transporter", old locus tag - "SCNU_11445")				RER_RS15015(gene symbol - "not specified", gene name - "putative drug resistance efflux protein", old locus tag - "RER_26110")	RHA1_RS24920(gene symbol - "not specified", gene name - "major facilitator transporter", old locus tag - "RHA1_ro05093")	HMPREF0724_RS18515(gene symbol - "not specified", gene name - "MFS transporter", old locus tag - "HMPREF0724_10605")	ROP_RS29505(gene symbol - "not specified", gene name - "MFS transporter", old locus tag - "ROP_59420")	GPOL_RS11140(gene symbol - "not specified", gene name - "MFS transporter", old locus tag - "GPOL_c22260")	NFA_RS14905(gene symbol - "not specified", gene name - "MFS transporter", old locus tag - "nfa29840")
	KR76_22050(gene symbol - "not specified", gene name - "putative transmembrane efflux protein")	G155_27490(gene symbol - "not specified", gene name - "putative efflux MFS permease")		M6_RAST_5081(gene symbol - "not specified", gene name - "Multidrug efflux pump P55")	SCNU_RS13325(gene symbol - "not specified", gene name - "MFS transporter", old locus tag - "SCNU_13508")				RER_RS15090(gene symbol - "not specified", gene name - "putative drug resistance efflux protein", old locus tag - "RER_26260")	RHA1_RS26215(gene symbol - "not specified", gene name - "DSBA oxidoreductase", old locus tag - "RHA1_ro05369")	HMPREF0724_RS18645(gene symbol - "not specified", gene name - "MFS transporter", old locus tag - "HMPREF0724_14640")	ROP_RS30195(gene symbol - "not specified", gene name - "multidrug MFS transporter", old locus tag - "ROP_60820")	GPOL_RS12465(gene symbol - "not specified", gene name - "tetracycline resistance MFS efflux pump", old locus tag - "GPOL_c24920")	NFA_RS15100(gene symbol - "not specified", gene name - "transporter", old locus tag - "nfa30240")
	KR76_23615(gene symbol - "not specified", gene name - "Drug resistance transporter, EmrB/QacA subfamily")				SCNU_RS13520(gene symbol - "not specified", gene name - "MFS transporter", old locus tag - "SCNU_13709")				RER_RS16115(gene symbol - "not specified", gene name - "DSBA oxidoreductase", old locus tag - "RER_28330")	RHA1_RS27045(gene symbol - "not specified", gene name - "major facilitator transporter", old locus tag - "RHA1_ro05544")	HMPREF0724_RS20450(gene symbol - "not specified", gene name - "MFS transporter", old locus tag - "HMPREF0724_11402")	ROP_RS33045(gene symbol - "not specified", gene name - "MFS transporter", old locus tag - "ROP_66540")	GPOL_RS13870(gene symbol - "not specified", gene name - "MFS transporter", old locus tag - "GPOL_c27620")	NFA_RS15470(gene symbol - "not specified", gene name - "MFS transporter", old locus tag - "nfa30990")
	KR76_24600(gene symbol - "not specified", gene name - "putative MFS-type efflux protein")				SCNU_RS13550(gene symbol - "not specified", gene name - "multidrug transporter", old locus tag - "SCNU_13739")				RER_RS16810(gene symbol - "not specified", gene name - "putative drug resistance efflux protein", old locus tag - "RER_29710")	RHA1_RS28720(gene symbol - "not specified", gene name - "MFS transporter", old locus tag - "RHA1_ro05880")	HMPREF0724_RS20645(gene symbol - "not specified", gene name - "multidrug MFS transporter", old locus tag - "HMPREF0724_11442")	ROP_RS33130(gene symbol - "not specified", gene name - "MFS transporter", old locus tag - "ROP_66710")	GPOL_RS14260(gene symbol - "not specified", gene name - "MFS transporter", old locus tag - "GPOL_c28430")	NFA_RS15495(gene symbol - "not specified", gene name - "transporter", old locus tag - "nfa31040")
	KR76_26490(gene symbol - "not specified", gene name - "putative conserved transmembrane transport protein")				SCNU_RS14025(gene symbol - "not specified", gene name - "MFS transporter", old locus tag - "SCNU_14229")				RER_RS18980(gene symbol - "not specified", gene name - "multidrug transporter", old locus tag - "RER_33930")	RHA1_RS29435(gene symbol - "not specified", gene name - "multidrug MFS transporter", old locus tag - "RHA1_ro06023")	HMPREF0724_RS20755(gene symbol - "not specified", gene name - "multidrug MFS transporter", old locus tag - "HMPREF0724_11471")	ROP_RS35375(gene symbol - "not specified", gene name - "multidrug transporter", old locus tag - "ROP_71210")	GPOL_RS15285(gene symbol - "not specified", gene name - "MFS transporter", old locus tag - "GPOL_c30470")	NFA_RS17040(gene symbol - "not specified", gene name - "MFS transporter", old locus tag - "nfa34160")
	KR76_27010(gene symbol - "not specified", gene name - "putative transporter")				SCNU_RS15270(gene symbol - "not specified", gene name - "multidrug transporter", old locus tag - "SCNU_15484")				RER_RS19650(gene symbol - "not specified", gene name - "MFS transporter", old locus tag - "RER_35250")	RHA1_RS30750(gene symbol - "not specified", gene name - "MFS transporter", old locus tag - "RHA1_ro06289")	HMPREF0724_RS21745(gene symbol - "not specified", gene name - "MFS transporter", old locus tag - "HMPREF0724_12836")	ROP_RS37065(gene symbol - "not specified", gene name - "transporter", old locus tag - "ROP_pROB01-02410")	GPOL_RS17390(gene symbol - "not specified", gene name - "MFS transporter", old locus tag - "GPOL_c34690")	NFA_RS17870(gene symbol - "not specified", gene name - "MFS transporter", old locus tag - "nfa35800")
					SCNU_RS16450(gene symbol - "not specified", gene name - "MFS transporter", old locus tag - "SCNU_16693")				RER_RS20720(gene symbol - "not specified", gene name - "putative drug resistance efflux protein", old locus tag - "RER_37360")	RHA1_RS32355(gene symbol - "not specified", gene name - "MFS transporter", old locus tag - "RHA1_ro06618")		ROP_RS37920(gene symbol - "not specified", gene name - "MFS transporter", old locus tag - "ROP_pROB01-04260")	GPOL_RS19645(gene symbol - "not specified", gene name - "multidrug MFS transporter", old locus tag - "GPOL_c39190")	NFA_RS20260(gene symbol - "not specified", gene name - "MFS transporter", old locus tag - "nfa40760")
					SCNU_RS18030(gene symbol - "not specified", gene name - "EmrB/QacA subfamily drug resistance transporter", old locus tag - "SCNU_18312")				RER_RS21730(gene symbol - "not specified", gene name - "putative drug resistance efflux protein", old locus tag - "RER_39310")	RHA1_RS32445(gene symbol - "not specified", gene name - "major facilitator transporter", old locus tag - "RHA1_ro06636")			GPOL_RS19985(gene symbol - "not specified", gene name - "drug resistance transporter major facilitator superfamily", old locus tag - "GPOL_c39860")	NFA_RS21825(gene symbol - "not specified", gene name - "MFS transporter", old locus tag - "nfa43970")
					SCNU_RS19595(gene symbol - "not specified", gene name - "MFS transporter", old locus tag - "SCNU_19937")				RER_RS22660(gene symbol - "not specified", gene name - "multidrug MFS transporter", old locus tag - "RER_41130")	RHA1_RS34605(gene symbol - "not specified", gene name - "major facilitator transporter", old locus tag - "RHA1_ro07088")			GPOL_RS20810(gene symbol - "not specified", gene name - "MFS transporter", old locus tag - "GPOL_c41460")	NFA_RS22965(gene symbol - "not specified", gene name - "transporter", old locus tag - "nfa46310")
									RER_RS25840(gene symbol - "not specified", gene name - "MFS transporter", old locus tag - "RER_47470")	RHA1_RS41950(gene symbol - "not specified", gene name - "hypothetical protein")			GPOL_RS21100(gene symbol - "not specified", gene name - "MFS transporter", old locus tag - "GPOL_c42040")	NFA_RS23335(gene symbol - "not specified", gene name - "multidrug MFS transporter", old locus tag - "nfa47060")
									RER_RS25950(gene symbol - "not specified", gene name - "drug resistance efflux protein", old locus tag - "RER_47690")	RHA1_ro08665(gene symbol - "not specified", gene name - "probable multidrug resistance transporter, MFS superfamily protein")			GPOL_RS21790(gene symbol - "not specified", gene name - "MFS transporter", old locus tag - "GPOL_c43420")	NFA_RS24710(gene symbol - "not specified", gene name - "MFS transporter")
									RER_RS26535(gene symbol - "not specified", gene name - "multidrug MFS transporter", old locus tag - "RER_48840")				GPOL_RS22765(gene symbol - "not specified", gene name - "DSBA oxidoreductase", old locus tag - "GPOL_c45340")	NFA_RS25335(gene symbol - "not specified", gene name - "MFS transporter", old locus tag - "nfa51130")
									RER_RS27410(gene symbol - "not specified", gene name - "major facilitator transporter", old locus tag - "RER_50590")				GPOL_RS23010(gene symbol - "not specified", gene name - "MFS transporter", old locus tag - "GPOL_c45840")	NFA_RS27975(gene symbol - "not specified", gene name - "MFS transporter", old locus tag - "nfa56350")
									RER_RS29070(gene symbol - "not specified", gene name - "putative drug resistance efflux protein", old locus tag - "RER_53940")				GPOL_RS23255(gene symbol - "not specified", gene name - "MFS transporter", old locus tag - "GPOL_c46320")	NFA_RS28375(gene symbol - "not specified", gene name - "multidrug MFS transporter", old locus tag - "pnf1350")
									RER_RS29155(gene symbol - "not specified", gene name - "putative drug resistance efflux protein", old locus tag - "RER_54120")				GPOL_RS24300(gene symbol - "not specified", gene name - "MFS transporter", old locus tag - "GPOL_c48420")	NFA_RS29190(gene symbol - "not specified", gene name - "MFS transporter", old locus tag - "pnf2330")
									RER_RS29675(gene symbol - "not specified", gene name - "multidrug transporter", old locus tag - "RER_55160")				GPOL_RS24515(gene symbol - "not specified", gene name - "multidrug transporter", old locus tag - "GPOL_c48850")
									RER_RS29705(gene symbol - "not specified", gene name - "putative drug resistance efflux protein", old locus tag - "RER_55220")				GPOL_RS24600(gene symbol - "not specified", gene name - "multidrug transporter", old locus tag - "GPOL_c49020")
									RER_RS32105(gene symbol - "not specified", gene name - "multidrug transporter", old locus tag - "RER_60070")
group 9	KR76_00880(gene symbol - "not specified", gene name - "Isovaleryl-CoA dehydrogenase")	G155_00475(gene symbol - "not specified", gene name - "Butyryl-CoA dehydrogenase")	D174_RS01715(gene symbol - "not specified", gene name - "acyl-CoA dehydrogenase", old locus tag - "D174_01760")	M6_RAST_0610(gene symbol - "not specified", gene name - "Butyryl-CoA dehydrogenase")	SCNU_RS00705(gene symbol - "not specified", gene name - "acyl-CoA dehydrogenase", old locus tag - "SCNU_00695")	MSMEG_0108(gene symbol - "not specified", gene name - "acyl-CoA dehydrogenase")	MSMEI_RS00545(gene symbol - "not specified", gene name - "acyl-CoA dehydrogenase", old locus tag - "MSMEI_0104")	Rv0215c(gene symbol - "fadE3", gene name - "Probable acyl-CoA dehydrogenase FadE3")	RER_RS01285(gene symbol - "not specified", gene name - "acyl-CoA dehydrogenase", old locus tag - "pREL1_0272")	RHA1_RS01530(gene symbol - "not specified", gene name - "acyl-CoA dehydrogenase", old locus tag - "RHA1_ro00303")	HMPREF0724_RS05805(gene symbol - "not specified", gene name - "acyl-CoA dehydrogenase", old locus tag - "HMPREF0724_10196")	ROP_RS06165(gene symbol - "not specified", gene name - "acyl-CoA dehydrogenase", old locus tag - "ROP_12440")	GPOL_RS05320(gene symbol - "not specified", gene name - "acyl-CoA dehydrogenase", old locus tag - "GPOL_c10630")	NFA_RS00350(gene symbol - "not specified", gene name - "acyl-CoA dehydrogenase", old locus tag - "nfa700")		CPF_0092(gene symbol - "not specified", gene name - "butyryl-CoA dehydrogenase")		AW869_14165(gene symbol - "not specified", gene name - "crotonobetainyl-CoA--carnitine CoA-transferase")		PHAL_RS0102200(gene symbol - "not specified", gene name - "acyl-CoA dehydrogenase")	ACY05_00750(gene symbol - "not specified", gene name - "acyl-CoA dehydrogenase")		O987_00765(gene symbol - "not specified", gene name - "butyryl-CoA dehydrogenase")
	KR76_06895(gene symbol - "not specified", gene name - "Butyryl-CoA dehydrogenase")	G155_01815(gene symbol - "not specified", gene name - "Butyryl-CoA dehydrogenase")	D174_RS05000(gene symbol - "not specified", gene name - "acyl-CoA dehydrogenase", old locus tag - "D174_05110")	M6_RAST_0613(gene symbol - "not specified", gene name - "Butyryl-CoA dehydrogenase")	SCNU_RS02480(gene symbol - "not specified", gene name - "acyl-CoA dehydrogenase", old locus tag - "SCNU_02507")	MSMEG_0531(gene symbol - "not specified", gene name - "acyl-CoA dehydrogenase")	MSMEI_RS02625(gene symbol - "not specified", gene name - "acyl-CoA dehydrogenase", old locus tag - "MSMEI_0516")	Rv0752c(gene symbol - "fadE9", gene name - "Probable acyl-CoA dehydrogenase FadE9")	RER_RS01735(gene symbol - "not specified", gene name - "acyl-CoA dehydrogenase", old locus tag - "pREC1_0069")	RHA1_RS02025(gene symbol - "not specified", gene name - "acyl-CoA dehydrogenase", old locus tag - "RHA1_ro00409")	HMPREF0724_RS07145(gene symbol - "not specified", gene name - "acyl-CoA dehydrogenase", old locus tag - "HMPREF0724_11035")	ROP_RS07690(gene symbol - "not specified", gene name - "acyl-CoA dehydrogenase", old locus tag - "ROP_15530")	GPOL_RS05955(gene symbol - "not specified", gene name - "acyl-CoA dehydrogenase", old locus tag - "GPOL_c11980")	NFA_RS05090(gene symbol - "not specified", gene name - "acyl-CoA dehydrogenase", old locus tag - "nfa10050")		CPF_2584(gene symbol - "bcd", gene name - "butyryl-CoA dehydrogenase")		AW869_15090(gene symbol - "fadE", gene name - "acyl-CoA dehydrogenase")		PHAL_RS0106855(gene symbol - "not specified", gene name - "acyl-CoA dehydrogenase")			O987_01060(gene symbol - "not specified", gene name - "butyryl-CoA dehydrogenase")
	KR76_08735(gene symbol - "not specified", gene name - "Methylsuccinyl-CoA dehydrogenase")	G155_02650(gene symbol - "not specified", gene name - "FadE25_2")	D174_RS06845(gene symbol - "not specified", gene name - "acyl-CoA dehydrogenase", old locus tag - "D174_06985")	M6_RAST_0668(gene symbol - "not specified", gene name - "Butyryl-CoA dehydrogenase")	SCNU_RS03720(gene symbol - "not specified", gene name - "acyl-CoA dehydrogenase", old locus tag - "SCNU_03757")	MSMEG_0667(gene symbol - "not specified", gene name - "butyryl-CoA dehydrogenase")	MSMEI_RS03295(gene symbol - "not specified", gene name - "butyryl-CoA dehydrogenase", old locus tag - "MSMEI_0650")	Rv0975c(gene symbol - "fadE13", gene name - "Probable acyl-CoA dehydrogenase FadE13")	RER_RS02985(gene symbol - "not specified", gene name - "acyl-CoA dehydrogenase", old locus tag - "RER_02090")	RHA1_RS03470(gene symbol - "not specified", gene name - "hypothetical protein")	HMPREF0724_RS07150(gene symbol - "not specified", gene name - "acyl-CoA dehydrogenase", old locus tag - "HMPREF0724_11036")	ROP_RS08000(gene symbol - "not specified", gene name - "acyl-CoA dehydrogenase", old locus tag - "ROP_16150")	GPOL_RS09505(gene symbol - "not specified", gene name - "acyl-CoA dehydrogenase", old locus tag - "GPOL_c19020")	NFA_RS05260(gene symbol - "not specified", gene name - "acyl-CoA dehydrogenase", old locus tag - "nfa10380")				AW869_22865(gene symbol - "not specified", gene name - "acyl-CoA dehydrogenase")		PHAL_RS0107055(gene symbol - "not specified", gene name - "acyl-CoA dehydrogenase")			O987_01125(gene symbol - "not specified", gene name - "acyl-CoA dehydrogenase")
	KR76_12980(gene symbol - "not specified", gene name - "Butyryl-CoA dehydrogenase")	G155_06685(gene symbol - "not specified", gene name - "Acyl-CoA dehydrogenase")	D174_RS08225(gene symbol - "not specified", gene name - "acyl-CoA dehydrogenase", old locus tag - "D174_08375")	M6_RAST_1004(gene symbol - "not specified", gene name - "Butyryl-CoA dehydrogenase")	SCNU_RS07205(gene symbol - "not specified", gene name - "acyl-CoA dehydrogenase", old locus tag - "SCNU_07278")	MSMEG_1497(gene symbol - "not specified", gene name - "acyl-CoA dehydrogenase")	MSMEI_RS07410(gene symbol - "not specified", gene name - "acyl-CoA dehydrogenase", old locus tag - "MSMEI_1461")	Rv2500c(gene symbol - "fadE19", gene name - "Possible acyl-CoA dehydrogenase FadE19 (MMGC)")	RER_RS05905(gene symbol - "not specified", gene name - "acyl-CoA dehydrogenase", old locus tag - "RER_07850")	RHA1_RS03625(gene symbol - "not specified", gene name - "acyl-CoA dehydrogenase", old locus tag - "RHA1_ro00759")	HMPREF0724_RS10320(gene symbol - "not specified", gene name - "acyl-CoA dehydrogenase", old locus tag - "HMPREF0724_13652")	ROP_RS08855(gene symbol - "not specified", gene name - "acyl-CoA dehydrogenase", old locus tag - "ROP_17800")	GPOL_RS10850(gene symbol - "not specified", gene name - "acyl-CoA dehydrogenase", old locus tag - "GPOL_c21680")	NFA_RS06230(gene symbol - "not specified", gene name - "acyl-CoA dehydrogenase", old locus tag - "nfa12300")						PHAL_RS0117280(gene symbol - "not specified", gene name - "isovaleryl-CoA dehydrogenase")			O987_02025(gene symbol - "not specified", gene name - "acyl-CoA dehydrogenase")
	KR76_16370(gene symbol - "not specified", gene name - "Butyryl-CoA dehydrogenase")	G155_07495(gene symbol - "not specified", gene name - "Butyryl-CoA dehydrogenase")	D174_RS09895(gene symbol - "not specified", gene name - "acyl-CoA dehydrogenase", old locus tag - "D174_10105")	M6_RAST_1072(gene symbol - "not specified", gene name - "Butyryl-CoA dehydrogenase")	SCNU_RS07420(gene symbol - "not specified", gene name - "acyl-CoA dehydrogenase", old locus tag - "SCNU_07493")	MSMEG_1821(gene symbol - "not specified", gene name - "acyl-CoA dehydrogenase")	MSMEI_RS08995(gene symbol - "not specified", gene name - "acyl-CoA dehydrogenase", old locus tag - "MSMEI_1778")	Rv2724c(gene symbol - "fadE20", gene name - "Probable acyl-CoA dehydrogenase FadE20")	RER_RS10705(gene symbol - "not specified", gene name - "acyl-CoA dehydrogenase", old locus tag - "RER_17530")	RHA1_RS07490(gene symbol - "not specified", gene name - "acyl-CoA dehydrogenase", old locus tag - "RHA1_ro01541")	HMPREF0724_RS10570(gene symbol - "not specified", gene name - "acyl-CoA dehydrogenase", old locus tag - "HMPREF0724_13578")	ROP_RS09990(gene symbol - "not specified", gene name - "acyl-CoA dehydrogenase", old locus tag - "ROP_20090")	GPOL_RS12685(gene symbol - "not specified", gene name - "acyl-CoA dehydrogenase", old locus tag - "GPOL_c25340")	NFA_RS10940(gene symbol - "not specified", gene name - "acyl-CoA dehydrogenase", old locus tag - "nfa21770")						PHAL_RS0117300(gene symbol - "not specified", gene name - "acyl-CoA dehydrogenase")			O987_02620(gene symbol - "not specified", gene name - "acyl-CoA dehydrogenase")
	KR76_17670(gene symbol - "not specified", gene name - "Acyl-CoA dehydrogenase, short-chain specific")	G155_09290(gene symbol - "not specified", gene name - "Butyryl-CoA dehydrogenase")	D174_RS09910(gene symbol - "not specified", gene name - "acyl-CoA dehydrogenase", old locus tag - "D174_10120")	M6_RAST_1090(gene symbol - "not specified", gene name - "putative acyl-CoA dehydrogenase")	SCNU_RS09355(gene symbol - "not specified", gene name - "acyl-CoA dehydrogenase", old locus tag - "SCNU_09451")	MSMEG_1991(gene symbol - "not specified", gene name - "isovaleryl-CoA dehydrogenase")	MSMEI_RS09840(gene symbol - "not specified", gene name - "isovaleryl-CoA dehydrogenase", old locus tag - "MSMEI_1947")	Rv3274c(gene symbol - "fadE25", gene name - "Probable acyl-CoA dehydrogenase FadE25")	RER_RS11095(gene symbol - "not specified", gene name - "acyl-CoA dehydrogenase", old locus tag - "RER_18320")	RHA1_RS09110(gene symbol - "not specified", gene name - "acyl-CoA dehydrogenase", old locus tag - "RHA1_ro01875")	HMPREF0724_RS10610(gene symbol - "not specified", gene name - "acyl-CoA dehydrogenase", old locus tag - "HMPREF0724_13586")	ROP_RS10250(gene symbol - "not specified", gene name - "acyl-CoA dehydrogenase", old locus tag - "ROP_20610")	GPOL_RS18505(gene symbol - "not specified", gene name - "acyl-CoA dehydrogenase", old locus tag - "GPOL_c36920")	NFA_RS12800(gene symbol - "not specified", gene name - "acyl-CoA dehydrogenase", old locus tag - "nfa25560")									O987_02655(gene symbol - "not specified", gene name - "acyl-CoA dehydrogenase")
	KR76_19950(gene symbol - "not specified", gene name - "Butyryl-CoA dehydrogenase")	G155_10620(gene symbol - "not specified", gene name - "Butyryl-CoA dehydrogenase")	D174_RS11725(gene symbol - "not specified", gene name - "acyl-CoA dehydrogenase", old locus tag - "D174_11950")	M6_RAST_1410(gene symbol - "not specified", gene name - "Butyryl-CoA dehydrogenase")	SCNU_RS11830(gene symbol - "not specified", gene name - "acyl-CoA dehydrogenase", old locus tag - "SCNU_11975")	MSMEG_2205(gene symbol - "not specified", gene name - "acyl-CoA dehydrogenase")	MSMEI_RS10870(gene symbol - "not specified", gene name - "acyl-CoA dehydrogenase", old locus tag - "MSMEI_2153")		RER_RS11355(gene symbol - "not specified", gene name - "putative acyl-CoA dehydrogenase", old locus tag - "RER_18840")	RHA1_RS09405(gene symbol - "not specified", gene name - "acyl-CoA dehydrogenase", old locus tag - "RHA1_ro01932")	HMPREF0724_RS10615(gene symbol - "not specified", gene name - "acyl-CoA dehydrogenase", old locus tag - "HMPREF0724_13587")	ROP_RS10585(gene symbol - "not specified", gene name - "acyl-CoA dehydrogenase", old locus tag - "ROP_21270")	GPOL_RS18785(gene symbol - "not specified", gene name - "acyl-CoA dehydrogenase", old locus tag - "GPOL_c37480")	NFA_RS15205(gene symbol - "not specified", gene name - "acyl-CoA dehydrogenase", old locus tag - "nfa30450")									O987_10800(gene symbol - "not specified", gene name - "acyl-CoA dehydrogenase")
	KR76_20105(gene symbol - "not specified", gene name - "Isovaleryl-CoA dehydrogenase")	G155_10635(gene symbol - "not specified", gene name - "Butyryl-CoA dehydrogenase")	D174_RS12260(gene symbol - "not specified", gene name - "acyl-CoA dehydrogenase", old locus tag - "D174_12505")	M6_RAST_1632(gene symbol - "not specified", gene name - "Butyryl-CoA dehydrogenase")	SCNU_RS11835(gene symbol - "not specified", gene name - "acyl-CoA dehydrogenase", old locus tag - "SCNU_11980")	MSMEG_2208(gene symbol - "not specified", gene name - "acyl-CoA dehydrogenase")	MSMEI_RS10885(gene symbol - "not specified", gene name - "acyl-CoA dehydrogenase", old locus tag - "MSMEI_2156")		RER_RS15830(gene symbol - "not specified", gene name - "acyl-CoA dehydrogenase", old locus tag - "RER_27750")	RHA1_RS11210(gene symbol - "not specified", gene name - "acyl-CoA dehydrogenase", old locus tag - "RHA1_ro02297")	HMPREF0724_RS10645(gene symbol - "not specified", gene name - "acyl-CoA dehydrogenase", old locus tag - "HMPREF0724_13593")	ROP_RS11185(gene symbol - "not specified", gene name - "acyl-CoA dehydrogenase", old locus tag - "ROP_22480")	GPOL_RS19845(gene symbol - "not specified", gene name - "acyl-CoA dehydrogenase", old locus tag - "GPOL_c39580")	NFA_RS17715(gene symbol - "not specified", gene name - "acyl-CoA dehydrogenase", old locus tag - "nfa35480")									O987_10845(gene symbol - "not specified", gene name - "acyl-CoA dehydrogenase")
	KR76_21955(gene symbol - "not specified", gene name - "Butyryl-CoA dehydrogenase")	G155_12820(gene symbol - "not specified", gene name - "Butyryl-CoA dehydrogenase")	D174_RS14665(gene symbol - "not specified", gene name - "acyl-CoA dehydrogenase", old locus tag - "D174_14945")	M6_RAST_2002(gene symbol - "not specified", gene name - "Butyryl-CoA dehydrogenase")	SCNU_RS12140(gene symbol - "not specified", gene name - "acyl-CoA dehydrogenase", old locus tag - "SCNU_12287")	MSMEG_3982(gene symbol - "not specified", gene name - "acyl-CoA dehydrogenase")	MSMEI_RS19560(gene symbol - "not specified", gene name - "acyl-CoA dehydrogenase", old locus tag - "MSMEI_3889")		RER_RS21845(gene symbol - "not specified", gene name - "acyl-CoA dehydrogenase", old locus tag - "RER_39540")	RHA1_RS11450(gene symbol - "not specified", gene name - "acyl-CoA dehydrogenase", old locus tag - "RHA1_ro02345")	HMPREF0724_RS18705(gene symbol - "not specified", gene name - "acyl-CoA dehydrogenase", old locus tag - "HMPREF0724_14653")	ROP_RS11760(gene symbol - "not specified", gene name - "acyl-CoA dehydrogenase", old locus tag - "ROP_23650")	GPOL_RS19895(gene symbol - "not specified", gene name - "acyl-CoA dehydrogenase", old locus tag - "GPOL_c39680")	NFA_RS19100(gene symbol - "not specified", gene name - "acyl-CoA dehydrogenase", old locus tag - "nfa38250")									O987_10860(gene symbol - "not specified", gene name - "acyl-CoA dehydrogenase")
[truncated: 33,162 more rows]
[truncated: 76 more columns]
