# Supplementary material for: Genome-Wide Transcriptome Profiling Provides Insight on Cholesterol and Lithocholate Degradation Mechanisms in Nocardioides simplex VKM Ac-2033D
Source: Genes (Basel). 2020 Oct 20;11(10):1229. doi: 10.3390/genes11101229 (PMC7593942; doi:10.3390/genes11101229)
Supplement: Supplementary file 1 [file genes-11-01229-s001.zip › Supplementary_Table_S5._DEGs_v4_G.xls]

## Sheet: Genes of interest
Locus tag	Locus tag of gene, annotation CP009896.1
Gene	Name of gene
Annotation	Gene function from annotation CP009896.1
Chol	Cholesterol to control expression changes
LCA	LCA to control expression changes
Predicted regulon	Predicted binding site for studied motif for operon, calculated with MEME
Locus tag	Gene	Annotation	Strand	Chol	q-value for expression changes Chol to control	LCA	q-value for expression changes LCA to control	Predicted regulon	q-value for binding site prediction
KR76_01140	kstD3	3-ketosteroid-delta-1-dehydrogenase	+			9	7.38537e-08
KR76_01145	echA7	enoyl-CoA hydratase echA7	+
KR76_01150		oxidoreductase	+	5.72727	0.00328041			KstR	1.39e-06
KR76_01155		hypothetical protein	+
KR76_02095		putative MFS transporter	+
KR76_02100	fabG	3-ketoacyl-(acyl-carrier-protein) reductasefabG	+
KR76_02105	fadH	NADPH dependent 2,4-dienoyl-CoA reductase fadH	+	8	0.00343555	7	0.0325259
KR76_02525		luciferase family protein	-					KstR2	9.58e-06
KR76_02530		hypothetical protein	+					KstR2	9.58e-06
KR76_02550		3-ketoacyl-(acyl-carrier-protein) reductase fabG	+	5.66667	0.00649225			KstR	3.5e-06
KR76_02555		putative oxidoreductase/short-chain dehydrogenase	+	9	6.97458e-09	5	0.0338391
KR76_02655	kstD1	3-ketosteroid-delta-1-dehydrogenase	-	28	6.12615e-126	18.8571	2.3114e-50	KstR	2.34e-06
KR76_02660		hypothetical protein	-
KR76_02665		LSU ribosomal protein L36p	-
KR76_03185		L-aspartate oxidase	-					KstR	7.79e-06
KR76_03190		NADH:flavin oxidoreductase, Old Yellow Enzyme family	+			5.25	0.00917114	KstR	7.79e-06
KR76_03195		hypothetical protein	-					KstR	5.98e-07
KR76_03200		diacylglycerol kinase	+	25	3.1329e-49	38	4.00728e-131	KstR	5.98e-07
KR76_03205		7-alpha-hydroxysteroid dehydrogenase	+	34	0	22	1.8754e-148
KR76_03210		beta-lactamase	+
KR76_03900		2-oxoglutarate oxidoreductase, alpha subunit	-					KstR	7.95e-07
KR76_03905	cysP	sulfate and thiosulfate binding protein CysP	+					KstR	7.95e-07
KR76_03910	cysT	sulfate transport system permease protein CysT	+
KR76_03915	cysW	sulfate transport system permease protein CysW	+
KR76_03920	cysA	sulfate and thiosulfate import ATP-bindingprotein CysA	+
KR76_04355		Ferric iron ABC transporter, ATP-binding protein	-
KR76_04360	hitB	Iron (III)-transport system permease HitB	-
KR76_04365		Iron(III) ABC transporter, periplasmic-binding protein	-
KR76_04370		Long-chain-fatty-acid--CoA ligase	-
KR76_04375		hypothetical protein	-	7.4	4.19412e-06	8.4	3.8993e-08	KstR	0.00225
KR76_04380		hypothetical protein	-
KR76_04390		hypothetical protein	+			4	0.0239062	KstR	0.000362
KR76_04920		hypothetical protein	-	47	2.06556e-242	55	0
KR76_04925		hydride transferase 1 (fragment)	-
KR76_04930		transcriptional regulator, TetR family	+					KstR	0.000362
KR76_04935	cyp123	putative cytochrome P450 hydroxylase	+
KR76_04940		short chain dehydrogenase	+	9	0.0349697	16	1.0277e-07
KR76_04945	cyp51	cytochrome P450 51	+
KR76_04950		ferredoxin	+
KR76_04955		hypothetical protein	+
KR76_04960		aldehyde dehydrogenase	+
KR76_06775		transcriptional regulator, TetR family	-					KstR	3.08e-06
KR76_06780		phosphotransferase	+					KstR	3.08e-06
KR76_06785		hypothetical protein	+	10.4286	5.19882e-13	8.71429	2.11019e-08
KR76_06790		aldehyde dehydrogenase	+	5	0.016849	5.6	0.00385273
KR76_06795	gabD2	aldehyde dehydrogenase gabD2	+
KR76_06800		cholesterol oxidase choD	+
KR76_06825		hypothetical protein	+
KR76_06830		hypothetical protein	+	12.5	5.82212e-20	8.75	2.50611e-08	KstR	2.77e-07
KR76_06835		FAD-dependent pyridine nucleotide-disulfide oxidoreductase	+	18	0	10	0
KR76_06840	fadD4	O-succinylbenzoic acid-CoA ligase fadD4	+
KR76_07630		transcriptional regulator, TetR family	-					KstR2	0.000142
KR76_07635		3-ketoacyl-(acyl-carrier-protein) reductase fabG	+					KstR2	0.000142
KR76_07645		acyl-CoA dehydrogenase FadE2	+
KR76_07650		ABC transporter ATP-binding protein	+
KR76_08485		enoyl-CoA hydratase echA8	-	12.625	8.09705e-16	9.625	2.58271e-08	KstR	0.00012
KR76_08655		hypothetical protein	-
KR76_08660		hypothetical protein	-	12.625	8.09705e-16	8	2.1252e-49
KR76_08665		hypothetical protein	-
KR76_09550		cholesterol oxidase	-	9.5	2.92258e-10	7	8.38492e-05	KstR	8.84e-05
KR76_09915		3-alpha-hydroxysteroid dehydrogenase	-	29	6.06234e-27	14	8.69439e-05	KstR	4.97e-05
KR76_09920	helZ	helicase HelZ	+					KstR	4.97e-05
KR76_09925		hypothetical protein	+
KR76_09930	sigJ	RNA polymerase sigma factor SigJ	+
KR76_09950		membrane transport protein	+	9.5	1.699e-05	12.5	1.66446e-10
KR76_10020		hypothetical protein	+	14	4.99929e-54	9	1.0598e-22	KstR	2.01e-07
KR76_10025		lysophospholipid acyltransferases (LPLATs) of glycerophospholipid biosynthesis: MGAT-like	+
KR76_10030	fadD12	acyl-CoA synthetase fadD12	+	11	1.19121e-09	30.5	2.42233e-102
KR76_10035		wax ester synthase/acyl-CoA:diacylglycerol acyltransferase	+			7.5	0.000264423
KR76_10040		beta-ketoadipate enol-lactone hydrolase	+
KR76_10850		hypothetical protein	-					KstR2	0.000528
KR76_10880		hypothetical protein	+					KstR	3.3e-06
KR76_10885		alcohol dehydrogenase	+	6.22222	0.00107512
KR76_11475		hypothetical protein	-					KstR	7.96e-07
KR76_11480		phosphoribosylformimino-5-aminoimidazole carboxamide ribotide isomerase	+					KstR	7.96e-07
KR76_11485	hisF	imidazole glycerol phosphate synthase cyclase subunit HisF	+
KR76_11490		hypothetical protein	+
KR76_12190		ion transport 2 domain protein	-	9	0.023609			KstR	2.14e-06
KR76_12195	yrbEA	conserved hypothetical integral membrane protein YrbEA	+	30	2.96343e-66	19	1.0366e-23	KstR	2.14e-06
KR76_12200	yrbEB	conserved hypothetical integral membrane protein YrbEB	+	15	1.07623e-16	10.5	9.88072e-07
KR76_12205	mceA	MCE-family protein MceA	+	9.6	6.30317e-10	12.4	1.35689e-18
KR76_12210	mceB	MCE-family protein MceB	+	8.4	6.93557e-06	15	4.03832e-24
KR76_12215	mceC	MCE-family protein MceC	+	8	2.75712e-05	11.4	6.67818e-12
KR76_12220	mceD	MCE-family protein MceD	+			8.2	9.96399e-09
KR76_12225	lpr	MCE-family lipoprotein Lpr	+	5.33333	0.029761	9.83333	1.18695e-09
KR76_12230	mceF	MCE-family protein MceF	+
KR76_12235		hypothetical protein	+
KR76_12240		hypothetical protein	+
KR76_12245		thioredoxin reductase TRXB2	+	27.3333	2.21318e-71	18.6667	6.15816e-30	KstR	4.87e-07
KR76_12250		pyridoxamine 5'-phosphate oxidase	+	8.875	2.99778e-10	12.4167	3.49239e-23
KR76_12255	fdxD	putative ferredoxin	+			9.66667	6.83594e-14
KR76_12260	hsd4A	3-ketoacyl-(acyl-carrier-protein) reductase	+			13.2471	2.60126e-16
KR76_12265	fabG3	3-alpha-(or 20-beta)-hydroxysteroid dehydrogenase	+	5.11905	0.0161893	8.2619	2.6829e-08
KR76_12270	kstR	transcriptional regulator, TetR family	-					KstR	0.000365
KR76_12275		putative glycosyl transferase	+	4.6	0.0315255	4.9	0.0117798	KstR	0.000365
KR76_12280		putative methyltransferase	+
KR76_12285		prenyltransferase	+
KR76_12290		putative secreted protein	-					KstR	5.22e-07
KR76_12295	chsE3 (fadE34)	acyl-CoA dehydrogenase FADE34	+					KstR	5.22e-07
KR76_12305		hypothetical protein	-
KR76_12310	LipO	esterase LipO	-					KstR	2.62e-06
KR76_12315		wax ester synthase/acyl-CoA:diacylglycerol acyltransferase	+			4.71429	0.0248028	KstR	2.62e-06
KR76_12320		beta-ketoadipate enol-lactone hydrolase	-					KstR	1.78e-07
KR76_12325	chsE2 (fadE29)	acyl-CoA dehydrogenase FADE29	+	35	5.36936e-222	41.7143	0	KstR	1.78e-07
KR76_12330	chsH2	steroid enoyl-CoA hydratase	+	38	1.26257e-212	60	0
KR76_12335		acyl dehydratase	+	13.2308	9.68824e-22	33.5385	1.47268e-189
KR76_12340	chsH1	steroid enoyl-CoA hydratase	+	6.65	0.000110106	16.15	2.17955e-39
KR76_12345	ltp2	putative thiolase	+	5.8	0.000653615	11.4	5.75849e-20
KR76_12350		hypothetical protein	-
KR76_12355		hypothetical protein	-	9	4.92909e-13	7	1.64968e-08	Lcin1	0.0272
KR76_12865		Glycine dehydrogenase [decarboxylating] (glycine cleavage system P protein)	+
KR76_12870		Beta-lactamase	+
KR76_12875		TesB-like acyl-CoA thioesterase 4	+	7.42308	3.15078e-07	6.07692	0.000155745	KstR	4.87e-07
KR76_13005		dihydrodipicolinate reductase	+	23.4	6.62923e-97	19.2	9.09633e-61	KstR	1.17e-06	Lcin2	9.63e-06
KR76_13010		carboxymuconolactone decarboxylase	+	10.0714	2.72021e-11	9.57143	4.55358e-10
KR76_13895		hypothetical protein	-					KstR	3.72e-05
KR76_13900		hypothetical protein	+					KstR	3.72e-05
KR76_14160	kshB	3-ketosteroid-9-alpha-hydroxylase	-
KR76_14170	kshA	3-ketosteroid-9-alpha-hydroxylase	-	47.4444	0	59.7778	0	KstR	1.79e-07
KR76_14175	chsE4 (fadE26)	acyl-CoA dehydrogenase FADE26	+	65.4	0	74.6	0	KstR	1.79e-07
KR76_14180	chsE5 (fadE27)	acyl-CoA dehydrogenase FADE27	+	58.5	0	79.5	0
KR76_14185	fadD17	acyl-CoA synthetase fadD17	+	61	0	80	0
KR76_14200		short-chain dehydrogenase/reductase SDR	-
KR76_14205		acyl‐CoA dehydrogenase	-	10.2778	5.3029e-16	8.27778	1.38e-09
KR76_14210	fadD19	acyl-CoA synthetase fadD19	-	23.875	2.08341e-94	9	1.86347e-09	KstR	1.74e-07
KR76_14215	echA19	enoyl-CoA hydratase echA19	+	13.6923	7.67588e-26			KstR	1.74e-07
KR76_14255	fadD8	acyl-CoA synthetase fadD8	-	71	0	53.5	1.20799e-289	KstR	5.22e-07
KR76_14260	yqeB	uncharacterized protein yqeB	+					KstR	5.22e-07
KR76_14265		hypothetical protein	-
KR76_14270		coenzyme F420-dependent oxidoreductase	-					KstR	1.79e-07
KR76_14275		hypothetical protein	+	85.6667	0	41	9.41037e-234	KstR	1.79e-07
KR76_14280	ltp4	acetyl-CoA acetyltransferase ltp4	+	226	0	108	0
KR76_14285	ltp3	acetyl-CoA acetyltransferase ltp3	+	78	0	74	0
KR76_14290		hypothetical protein	+
KR76_14295		methionine aminopeptidase	+
KR76_14300		hypothetical protein	+
KR76_14315		hypothetical protein	-
KR76_14320		hypothetical protein	-
KR76_14325		two component system response sensor kinase membrane associated PHOR	-
KR76_14330	tcrA	two component DNA binding transcriptional regulatory protein TCRA	-
KR76_14335	cyp125	cytochrome P450 125	-	113.2	0	28.4	7.1904e-103	KstR	5.84e-07	Lcin2	9.44e-11
KR76_14340	fadA5	acetyl_CoA_acetyltransferase fadA5	+	43.1	0	39.2	0	KstR	5.84e-07	Lcin2	9.44e-11
KR76_14345		hypothetical protein	+	5	0.0340642	7.33333	4.26229e-05
KR76_14350		short chain dehydrogenase	-
KR76_14355		short chain dehydrogenase	-					KstR2	1.77e-08
KR76_14360	echA20	enoyl-CoA hydratase echA20	+			5.45455	0.0118738	KstR2	1.77e-08
KR76_14365	ipdA	CoA-transferase subunit alpha	+			7	2.85794e-05
KR76_14370	ipdB	CoA-transferase subunit beta	+	5.83333	0.0133087	13.8333	7.9618e-21
KR76_14375	ipdC	5-OH HIC-CoA reductase	+			6.10526	0.000194712
KR76_14430	fadA6	acetyl-CoA acetyltransferase fadA6	-
KR76_14435		short chain dehydrogenase	-
KR76_14440	fadE30	acyl-CoA dehydrogenase FADE30	-					KstR2	1.49e-08
KR76_14445	fadE31	acyl-CoA dehydrogenase FADE31	+					KstR2	1.49e-08
KR76_14450	fadE32	acyl-CoA dehydrogenase FADE32	+
KR76_14455	fadE33	acyl-CoA dehydrogenase FADE33	+			6	0.00206166
KR76_14460		hypothetical protein	-			4.75	0.0389785
KR76_14465	hsaB	flavin reductase	-			7.36364	2.07195e-05
KR76_14470	hsaC	2,3-dihydroxybiphenyl 1,2-dioxygenase	-	22.0909	7.9477e-82	55.5455	0
KR76_14475	hsaD	2-hydroxy-6-oxo-6-phenylhexa-2,4-dienoatehydrolase	-	39.9091	0	92.2727	0
KR76_14480	hsaA	oxidoreductase	-	44.4167	0	79.6667	0	KstR	1.38e-08
KR76_14485	hsaF	4-hydroxy-2-oxovalerate aldolase	-	19.1429	5.82956e-47	43.4286	9.1364352984E-313
KR76_14490	hsaG	acetaldehyde dehydrogenase, acetylating	-	46.6667	0	56.6667	0	Lcin1	0.00245
KR76_14495	bphE3	hydratase	-	9.16667	1.17893e-07	6.5	0.0030115	KstR	2.77e-07
KR76_14500	kstD3	3-ketosteroid-delta-1-dehydrogenase	+	44.8333	0	56.8333	0	KstR	2.77e-07
KR76_14505	hsd4B	3-alpha,7-alpha, 12-alpha-trihydroxy-5-beta-cholest-24-enoyl-CoA hydratase	+	20.3846	2.61887e-68	13.3077	3.62273e-25
KR76_16145		bile acid 7-alpha dehydratase BaiE	+	6.36364	0.00107512	10.7273	5.39208e-13	KstR	5.58e-07
KR76_16150		membrane protein	+
KR76_16155		glutathione S-transferase	+
KR76_16160		HNH endonuclease	+
KR76_17985		Dipeptide-binding ABC transporter, periplasmicsubstrate-binding component	+			44.1667	0	Lcin1	0.00044
KR76_17990		hypothetical protein	-			14	1.42911e-77
KR76_17995	amiB2	aminohydrolase	-			17.4	2.33357e-33
KR76_18000	oppF	oligopeptide transport ATP-binding protein OppF	-			34.6	5.6673e-197
KR76_18005	oppB	oligopeptide transport system permease protein OppB	-			29	1.08684e-81
KR76_18010	dppC	dipeptide transport system permease protein DppC	-			9.625	1.92118e-09
KR76_18015		putative glutathione transporter, permease component	-			39.5	1.85164e-124	Lcin1	0.0077
KR76_18020	casH	NADH:flavin oxidoreductase, Old Yellow Enzymefamily	-			50	0
KR76_18025	casG	long-chain-fatty-acid-CoA ligase	-					Lcin1	0.000956
KR76_18030	SDR	short-chain dehydrogenase/reductase SDR	+			23.3333	5.49699e-61	Lcin1	0.000956
KR76_18035		3-alpha-hydroxysteroid dehydrogenase	-
KR76_18040	casA	transcriptional regulator, TetR family	-					Lcin1	0.00895
KR76_18045	kshA	3-ketosteroid-9-alpha-hydroxylase	+			21.2857	1.06467e-61	Lcin1	0.00895
KR76_18050	hp	hypothetical protein	+			23.8	4.43744e-77
KR76_18055	SDR	short chain oxidoreductase	+			30.3333	1.98605e-142
KR76_18060	kstR3	Transcriptional regulator, IclR family	-			19.6667	2.21649e-58	KstR	9.43e-05	Lcin1	0.0356
KR76_18065		luciferase	+			13	1.91666e-08	KstR	9.43e-05	Lcin1	0.0356
KR76_18070	hp	hypothetical protein	+
KR76_18075		Bile acid 7-alpha dehydratase BaiE	-			9.75	1.4602e-11
KR76_18080		Homoserine O-acetyltransferase	-
KR76_18085		O-acetyl homoserine aminocarboxypropyl transferase	-
KR76_18600		hypothetical protein	+
KR76_18605		transcriptional regulator, TetR family	-	11	0.00580959	19	3.93248e-10	KstR2	3.83e-05	Lcin2	2.41e-08
KR76_18610		Acetyl-CoA synthetase (ADP-forming) alpha and beta chains, putative	+					KstR2	3.83e-05	Lcin2	2.41e-08
KR76_18615		ABC-type nitrate/sulfonate/bicarbonate transport system, ATPase component	+
KR76_18620		Alkanesulfonates transport system permease protein	+
KR76_18625		ABC transporter substrate-binding protein	+
KR76_18630		hypothetical protein	+
KR76_18635		Alpha-methylacyl-CoA racemase	+			10	4.64916e-06
KR76_18640		3-oxoacyl-[acyl-carrier protein] reductase	+
KR76_19205		CHAD domain containing protein	-
KR76_19210		5-nucleotidase SurE	-					KstR	0.00012
KR76_19215	lysR	putative lysR-type transcriptional regulator	+					KstR	0.00012
KR76_19220	marR	transcriptional regulator, MarR family	+
KR76_20760		putative nonspecific lipid-transfer protein	-	5.8	0.0164912	6	0.00809927
KR76_20765		benzoylsuccinyl-CoA thiolase	-			6.25	0.00453365	KstR2	2.95e-05
KR76_21460		OsmC/Ohr family protein	-					KstR	2.16e-06
KR76_21465		long-chain-fatty-acid-CoA ligase	+	8	1.47466e-05	9.5	1.14596e-07	KstR	2.16e-06
KR76_21470		hypothetical protein	+
KR76_21600	gabD2	succinic semialdehyde dehydrogenase gabD2	-	18	2.50423e-48	12.6667	1.98489e-21
KR76_21605		choline dehydrogenase	-	29.2667	1.00673e-184	13.6667	8.88174e-31	KstR	4.61e-06	Lcin2	4.82e-08
KR76_21610		pyridoxal kinase	+					KstR	4.61e-06	Lcin2	4.82e-08
KR76_21615		hypothetical protein	+
KR76_21620		regulatory protein	+
KR76_21625		regulatory protein	+
KR76_21630		hypothetical protein	+
KR76_21840		polyketide cyclase	-
KR76_21845		putative membrane protein	-
KR76_21850		short chain dehydrogenase	-					KstR	0.0168
KR76_22540	udgA	UDP-glucose 6-dehydrogenase UdgA	-
KR76_22545		ATPase	-					KstR	0.000168
KR76_22550		sulfate adenylyltransferase subunit 2	+					KstR	0.000168
KR76_22555		sulfate adenylyltransferase subunit 1	+
KR76_22990		cyclohexanone monooxygenase	-
KR76_22995		esterase/lipase LipN	-
KR76_23000	fabG3	20-beta-hydroxysteroid dehydrogenase fabG3	-
KR76_23005		two-component sensor histidine kinase	-
KR76_23060		PhnO protein	-					KstR	9.35e-06
KR76_23065		thioesterase superfamily protein	+					KstR	9.35e-06
KR76_23240		Putative polysaccharide deacetylase	-
KR76_23245		putative hydrolase	-
KR76_23250		3-oxoacyl-[acyl-carrier protein] reductase	-			4	0
KR76_23255		Dehydrogenases with different specificities (related to short-chain alcohol dehydrogenases)	-
KR76_23525	purA	adenylosuccinate synthetase purA	-					KstR	3.08e-07
KR76_23530	ksdI	steroid delta-isomerase	+	5.36364	0.0227543			KstR	3.08e-07
KR76_23570		hypothetical protein	+	15	0	8	1.61573e-215
KR76_00151		hypothetical protein	+
KR76_23770		hypothetical protein	-
KR76_23775		hypothetical protein	-	33.5	1.14528e-76	35.5	1.30072e-89
KR76_23780	ddn	Deazaflavin-dependent nitroreductase Ddn	-	14.6667	1.11805e-19	22.3333	6.15597e-53	KstR	0.000000277
KR76_23785		oxidoreductase	+	28.4	1.92016e-132	42.2	0	KstR	2.77e-07
KR76_23790		hypothetical protein	+	18.5	2.57628e-41	29.3333	3.77618e-120
KR76_23805		short-chain dehydrogenase	+	19.125	8.56789e-52	39.125	1.5608e-269	KstR	3.4e-08
KR76_24120		hypothetical protein	-					KstR	1.13e-05
KR76_24125	ksi	ketosteroid isomerase	+	8.125	7.71324e-06	6.625	0.001244	KstR	1.13e-05
KR76_24170	bphF3	4-hydroxy-2-oxovalerate aldolase	-			5	0.0114069
KR76_24175	bphG3	acetaldehyde dehydrogenase, acetylating	-	10.125	6.61208e-11	11.625	6.0409e-15
KR76_24180	bphE3	2-keto-4-pentenoate hydratase	-	5	0.0267616			Lcin1	0.00986
KR76_24200		transcriptional regulator, TetR family	+
KR76_24205		nucleoside-diphosphate-sugar epimerase	-					KstR2	0.000546
KR76_24250		hypothetical protein	+					KstR	1.77e-06
KR76_24500		Na(+)/H(+) antiporter	-					KstR	2.77e-07
KR76_24505		fumarate reductase/succinate dehydrogenase flavoprotein, N-terminal:FAD dependent oxidoreductase	+	25.3333	9.16379e-94	22.5	3.3828e-72	KstR	2.77e-07
KR76_25015	casQ	enoyl-CoA hydratase	-			7	0.000553199	KstR2	3.44e-07
KR76_25020		enoyl-CoA hydratase	+					KstR2	3.44e-07
KR76_25045		nitrilotriacetate monooxygenase component B	-
KR76_25050		nitrilotriacetate monooxygenase component A	-
KR76_25055		hypothetical protein	-
KR76_25060		esterase A	-			4	1.00864e-06
KR76_25065		short-chain dehydrogenase/reductase SDR	-					KstR2	2.95e-05
KR76_25070		Transcriptional regulator, IclR family	+					KstR2	2.95e-05
KR76_25075		hypothetical protein	-			6	0.00290922
KR76_25080		carbonic anhydrase, family 3	-
KR76_25085		3-alpha-(or 20-beta)-hydroxysteroid dehydrogenase	-					KstR2	4.94e-06
KR76_25090		glyoxalase family protein	+					KstR2	4.94e-06
KR76_25095		oxidoreductase	-
KR76_25100		short-chain dehydrogenase/reductase SDR	-					KstR2	9.3e-06
KR76_25105	ipdA	CoA-transferase subunit alpha	+			10.3636	3.0585e-14	KstR2	9.3e-06
KR76_25110	ipdB	CoA-transferase subunit beta	+			13.3333	6.38654e-20
KR76_25115	kstR2	transcriptional regulator, TetR family	-					KstR2	4.31e-05
KR76_25120	fadD3	acyl-CoA synthetase fadD3	+					KstR2	4.31e-05
KR76_25140	fadA3	acetyl-CoA acetyltransferase fadA3	-					KstR2	4.91e-07
KR76_25145		hypothetical protein	+					KstR2	4.91e-07
KR76_25150		short-chain dehydrogenase/reductase SDR	+
KR76_25155		short-chain dehydrogenase/reductase SDR	+
KR76_25180	livF	branched-chain amino acid transport ATP-binding protein LivF	-	5.5	0.0340642	19.5	1.84512e-45
KR76_25185	livG	branched-chain amino acid transport ATP-binding protein LivG	-			12.6667	1.58724e-22
KR76_25190	livH	high-affinity branched-chain amino acid transport system permease protein LivH	-			6.33333	0.0296629
KR76_25195		ABC amino acid transporter, substrate-binding component CamA (uptake of 1-beta(2'-propanoate)-3a-alpha-H-4-alpha(3''(R)-hydroxy-3''-propanoate)-7a-beta-methylhexahydro-5-indanone)	-	13	1.31737e-06	65	1.3873e-289	KstR2	2.81e-05
KR76_25200		OsmC family protein	+					KstR2	2.81e-05
KR76_26165		SWF/SNF family helicase	-
KR76_26170	helZ	Helicase HelZ, SNF2/RAD54 family	-
KR76_26175		hypothetical protein	-
KR76_26180		dihydrodipicolinate reductase	-					KstR	2.34e-06
KR76_26760		Ankyrin
KR76_26765		Superoxide dismutase [Cu-Zn] precursor				4	0.000769081	KstR	0.0353
KR76_27080	kshB	3-ketosteroid-9-alpha-hydroxylase	-			8	0.00264142
KR76_27085	hsaD3	2-hydroxy-6-oxo-6-phenylhexa-2,4-dienoate hydrolase	-
KR76_27090	hsaB3	flavin oxidoreductase	-
KR76_27095	hsaC3	2,3-dihydroxybiphenyl 1,2-dioxygenase	-
KR76_27100		hydroxylase	-
KR76_27105	marR	transcriptional regulator, MarR family	+
KR76_27110	iclR	transcriptional regulator, IclR family	+					Lcin1	0.00245

## Sheet: Other DEG genes
Locus tag	Locus tag of gene, annotation CP009896.1
Gene	Name of gene
Annotation	Gene function from annotation CP009896.1
Chol	Cholesterol to control expression changes
LCA	LCA to control expression changes
Locus tag	Gene	Annotation	Strand	Chol	q-value for expression changes Chol to control	LCA	q-value for expression changes LCA to control
KR76_00022		hypothetical protein	-	14	2.00873e-32	44	0
KR76_00023		hypothetical protein	-
KR76_00081		hypothetical protein	-	10	0	9	0
KR76_00083		hypothetical protein	-	4	0	6	0
KR76_00132		hypothetical protein	+			9	0
KR76_00500		transcriptional regulator, HxlR family	-			6.75	0.00266656
KR76_00740	livG	branched-chain amino acid transport ATP-bindingprotein LivG	+			4	0
KR76_00745	livF	branched-chain amino acid transport ATP-bindingprotein LivF	+
KR76_00750	livH	High-affinity branched-chain amino acidtransport system permease protein LivH	+
KR76_00755	livm	branched-chain amino acid transport systempermease protein Livm	+
KR76_01325		hypothetical protein	-
KR76_01330		hypothetical protein	-			10	5.46443e-05
KR76_01625		hypothetical protein	+	4	0
KR76_01755		phage protein	+
KR76_01760		hypothetical protein	+
KR76_01765		phage protein	+
KR76_01770		hypothetical protein	+
KR76_00014		hypothetical protein	+
KR76_00016		hypothetical protein	+
KR76_01775		phage exonuclease	+	10	6.50637e-33	6	7.91101e-10
KR76_01780		hypothetical protein	+
KR76_01785		hypothetical protein	+
KR76_01790		hypothetical protein	+
KR76_01795		hypothetical protein	+
KR76_01800		hypothetical protein	+
KR76_01805		phage protein	+
KR76_01810		hypothetical protein	+
KR76_01815		modification methylase ScrFIA	+
KR76_01820		phage protein	+			5	0.0208002
KR76_01825		hypothetical protein	+
KR76_01830		phage protein	+
KR76_01890		hypothetical protein	+	6.25	0.00558846
KR76_01895		hypothetical protein	+
KR76_01900		DNA-cytosine methyltransferase	+
KR76_02615		hypothetical protein	-
KR76_02620		lipoprotein, NLP/P60 family	-	7	0.00801305
KR76_02685		LSU ribosomal protein L28p	+
KR76_02690		LSU ribosomal protein L33p, LSU ribosomalprotein L33p, zinc-independent	+	10	4.09536e-06
KR76_02695		SSU ribosomal protein S14p (S29e), SSU ribosomalprotein S14p (S29e), zinc-independent	+
KR76_02700		DNA-binding protein Hbsu	+
KR76_03885		protein rarD	-	6	0
KR76_04000		hypothetical protein	-
KR76_04005		phage tail fiber protein	-
KR76_04010		phage tail fiber protein	-	11	3.19775e-18	6	5.79068e-05
KR76_04015		hypothetical protein	-
KR76_04020		hypothetical protein	-
KR76_04025		hypothetical protein	-
KR76_04325		hypothetical protein	-	5	0.00945183	5	0.00945741
KR76_04330		permeases of the major facilitator superfamily	-
KR76_04335		nitrilase	-
KR76_04600		putative hemagglutinin/hemolysin-related protein	-
KR76_04605		hypothetical protein	-			5	0.000121643
KR76_04610		regulatory protein, LuxR:Response regulator receiver	-
KR76_04615		putative two-component system sensor kinase	-
KR76_04660		hypothetical protein	+			4	0
KR76_04690		hypothetical protein	-
KR76_04695		putative AbC transporter ATP-binding protein	-			4	2.47619e-05
KR76_04760		hypothetical protein	-
KR76_04765		glycosyltransferase, MGT family	-
KR76_04770		hypothetical protein	-	11	0.0469126
KR76_04775		nucleoside-diphosphate-sugar epimerase	-
KR76_04780		nucleoside-diphosphate-sugar epimerase	-
KR76_04785		adenylate-forming enzyme	-
KR76_04790		metal-dependent hydrolase	-
KR76_04795		3-oxoacyl-(acyl carrier protein) synthase	-
KR76_04800		UPF0028 protein YchK	-
KR76_05010		tRNA-Arg	+	10	0	13	0
KR76_05090		tRNA-Ala	+	17.2083	1.03337e-45	153.458	0
KR76_05450		MFS permease protein	+	8	6.36874e-05	8	1.114e-05
KR76_06130		beta-ketoadipate enol-lactone hydrolase	-
KR76_06135		muconolactone isomerase	-	22	1.56268e-17
KR76_06140		catechol 1,2-dioxygenase	-
KR76_06145		muconate cycloisomerase	-
KR76_06150		aromatic hydrocarbon utilization transcriptional regulator CatR (LysR family)	-
KR76_07725	rbsb	ribose AbC transport system, periplasmicribose-binding protein Rbsb	+			4	1.33408e-06
KR76_07730		AbC-type sugar transport system, ATP-binding protein	+
KR76_07735	rbsC	ribose AbC transport system, permease protein RbsC	+
KR76_07740		putative dipeptidyl aminopeptidase	+
KR76_07745		short-chain dehydrogenase/reductase SDR	+
KR76_08030		hypothetical protein	+	36.2222	6.01416e-248
KR76_00084		hypothetical protein	+	6.28571	0.0342352	9.42857	5.68597e-06
KR76_09820		hypothetical protein	+
KR76_09825		proteinase inhibitor I4, serpin	+
KR76_09830		hypothetical protein	+
KR76_11140		hypothetical protein	+	11	0	15	0
KR76_14570		RNA polymerase ECF sigma factor	+
KR76_14575		hypothetical protein	+	6	0.0210176
KR76_14940		Fosmidomycin resistance protein	+	7	0.00940917	6	0.0491524
KR76_15025		hypothetical protein	+
KR76_15030		hypothetical protein	+
KR76_15035		hypothetical protein	+
KR76_15040		hypothetical protein	+
KR76_15045		hypothetical protein	+
KR76_15050		phage protein	+
KR76_15055		hypothetical protein	+
KR76_15060		phage protein	+
KR76_15065		DNA polymerase III subunit epsilon	+
KR76_15070		hypothetical protein	+
KR76_15075		heat shock DnaJ-like protein	+
KR76_15080		hypothetical protein	+			4	0
KR76_15085		bacteriophage protein gp37	+
KR76_15090		hypothetical protein	+
KR76_15095		hypothetical protein	+
KR76_15215		hypothetical protein	+
KR76_15220		hypothetical protein	+
KR76_15225		hypothetical protein	+
KR76_15230		hypothetical protein	+	16	1.62262e-16	7	0.0300274
KR76_15235		hypothetical protein	+
KR76_15240		hypothetical protein	+
KR76_15245		hypothetical protein	+
KR76_15905		fumarylacetoacetate hydrolase family protein	+
KR76_15910		putative cupin domain protein	+
KR76_15915		acyl-CoA thioesterase II	+
KR76_15920		anthraniloyl-CoA monooxygenase	+
KR76_15925		putative thioesterase family domain protein	+	13.5	5.36778e-14
KR76_15930		regulator	+
KR76_16170		BNR repeat domain protein	+	4	4.1612e-34
KR76_16705		hypothetical protein	+	7	0	7	0
KR76_16735		hypothetical protein	+
KR76_16740		hypothetical protein	+			4	2.32398e-15
KR76_16745		hypothetical protein	+
KR76_16750		hypothetical protein	+
KR76_16755		hypothetical protein	+
KR76_16760		hypothetical protein	+
KR76_16765		hypothetical protein	+
KR76_16770		hypothetical protein	+
KR76_16775		hypothetical protein	+
KR76_16780		hypothetical protein	+
KR76_16900		hypothetical protein	-	4	0
KR76_16990		hypothetical protein	-	8	3.7662e-52	9	1.94494e-75
KR76_17240		hypothetical protein	-	6.25	0.000866409
KR76_17635		aarcosine oxidase beta subunit	-
KR76_17640		permease of the drug/metabolite transporter(DmT) superfamily	-	5	0
KR76_17645		aldehyde dehydrogenase	-
KR76_17650		NAD-specific glutamate dehydrogenase	-
KR76_17655		acetolactate synthase large subunit	-
KR76_17660		short chain dehydrogenase	-
KR76_17665		acetyl-CoA synthetase (ADP-forming) alpha and beta chains, putative	-
KR76_17670		acyl-CoA dehydrogenase, short-chain specific	-
KR76_17675		putrescine transport ATP-binding protein PotA	-
KR76_17680		spermidine putrescine AbC transporter permease component potC	-
KR76_17685		spermidine putrescine AbC transporter permease component Potb	-
KR76_17690		spermidine/putrescine-binding periplasmic protein	-
KR76_17800		tRNA-Ala	-			19.8	6.3078e-77
KR76_17870		hypothetical protein	+	5	1.62202e-10
KR76_17975		ferredoxin, 2Fe-2S	-
KR76_17980		hypothetical protein	-			4	4.14438e-159
KR76_18355		formamidopyrimidine-DNA glycosylase	-	5.2	0.0262003
KR76_18360		ribonuclease III	-
KR76_18905		tRNA-Asn	-	8	0	7	3.02072e-300
KR76_20265		tRNA-Gly	-			21.52	3.81686e-61
KR76_20435	hmuT	heme AbC transporter, cell surface heme andhemoprotein receptor HmuT	+			6	0.0261324
KR76_20440	hmuU	heme AbC transporter, permease protein HmuU	+
KR76_20445	hmuV	heme AbC transporter, ATPase component HmuV	+
KR76_20450		putative minor silk ampullate protein	+
KR76_20455		hypothetical protein	+
KR76_20460		hypothetical protein	+
KR76_20470	tetR	transcriptional regulator, TetR family	+
KR76_20485		hypothetical protein	+	9	0.0199707
KR76_20830		hypothetical protein	-	10	1.34667e-07
KR76_20835		protease, putative	-
KR76_20840		hypothetical protein	-
KR76_21420		hypothetical protein	-	4	0
KR76_22860		hypothetical protein	+			5	0.0485996
KR76_22955	pstb	phosphate transport ATP-binding protein Pstb	-
KR76_22960	pstA	phosphate transport system permease proteinPstA	-
KR76_22965	pstC	phosphate transport system permease proteinPstC	-			6	0.014298
KR76_22970	pstS	phosphate AbC transporter, periplasmicphosphate-binding protein PstS	-
KR76_24205		nucleoside-diphosphate-sugar epimerase	-
KR76_24210		hypothetical protein	-
KR76_24215		hypothetical protein	-
KR76_24220		hypothetical protein	-
KR76_24225		RNA polymerase ECF sigma factor	-	12	0.00837061
KR76_24615		glyoxalase family protein	+	8.5	0.0019381	9.5	0.000425078
KR76_24620		3-isopropylmalate dehydratase large subunit	+
KR76_24640	gntR	transcriptional regulator, GntR family	-
KR76_24645		O-succinylbenzoic acid--CoA ligase	-
KR76_24650		long-chain-fatty-acid--CoA ligase	-
KR76_24655	livm	branched-chain amino acid transport system permease protein Livm	-
KR76_24660	livH	High-affinity branched-chain amino acid transport system permease protein LivH	-
KR76_24665	livG	branched-chain amino acid transport ATP-binding protein LivG	-
KR76_24670	livF	branched-chain amino acid transport ATP-binding protein LivF	-			4	0.00163412
KR76_24675		lipoprotein	-
KR76_24680		membrane protein, distant similarity to thiosulfate:quinone oxidoreductase DoxD	-
KR76_24715		aldehyde dehydrogenase	+
KR76_24720		hypothetical protein	+	8	8.11645e-05
KR76_25575	oppF	oligopeptide transport ATP-binding protein OppF	-	4	3.06051e-22
KR76_25580	oppb	oligopeptide transport system permease protein Oppb	-
KR76_25585	dppb	dipeptide transport system permease protein Dppb	-
KR76_26290		RNA polymerase sigma-70 factor	+
KR76_26295		hypothetical protein	+	6	2.01233e-11	5	2.89051e-06
KR76_26360		glucosamine--fructose-6-phosphate aminotransferase [isomerizing]	-
KR76_26365		hypothetical protein	-	7	0.000829651
KR76_00164		hypothetical protein	+	9	0.0372293
KR76_26460		putative multidrug resistance transporter, mFSsuperfamily	+
KR76_27330		transcriptional regulator, merR family	-
KR76_27335		putative AbC drug resistance transporter, permease component	-	4	0.00799652	7	4.39988e-09
KR76_27340		ABC transporter, ATP-binding component	-
KR76_27345		hypothetical protein	-
KR76_27350		peptidase m15b and m15C, D,D-carboxypeptidase VanY/endolysins	-
KR76_27355		major facilitator superfamily mFS_1	-
KR76_27360		hypothetical protein	-
KR76_27365		peptidase S15	-
KR76_27370		hypothetical protein	-
KR76_00171		hypothetical protein	-
KR76_27375	btuF	vitamin B12 AbC transporter, B12-binding component btuF	-
